# Supplementary material for: 4-But­oxy-3-(2,4-dichloro­phen­yl)-1-oxaspiro­[4.5]dec-3-en-2-one
Source: Acta Crystallogr Sect E Struct Rep Online. 2009 Jan 14;65(Pt 2):o302. doi: 10.1107/S1600536809000579 (PMC2968231; doi:10.1107/S1600536809000579)
Supplement: Supplementary file 1 [file e-65-0o302-sup1.cif]

##############################################################################
###                                                                        ###
###        Electronic paper (Acta Crystallographica Section E)             ###
###                                                                        ###
##############################################################################
#                                                                            #
# This CIF contains the data in a paper accepted for publication in Acta     #
# Crystallographica Section E. It conforms to the requirements of Notes      #
# for Authors for Section E, and has been peer reviewed under the auspices   #
# of the IUCr Commission on Journals.                                        #
#                                                                            #
# Full details of the Crystallographic Information File format               #
# are given in the paper "The Crystallographic Information File (CIF):       #
# a New Standard Archive File for Crystallography" by S. R. Hall, F. H.      #
# Allen and I. D. Brown [Acta Cryst. (1991), A47, 655-685].                  #
#                                                                            #
# The current version of the core CIF dictionary is obtainable from          #
# ftp://ftp.iucr.org/pub/cif_core.dic. The current version number is 2.4.    #
#                                                                            #
# Software is freely available for graphical display of the structure(s) in  #
# this CIF.  For information consult the CIF home page http://www.iucr.org/  #
# cif/home.html                                                              #
#                                                                            #
# This file may be used for bona fide research purposes within the           #
# scientific community so long as proper attribution is given to the journal # 
# article from which it was obtained.                                        #
#                                                                            #
##############################################################################
                                             
data_I
_audit_creation_method     SHELXL-97
_chemical_name_systematic
;
4-Butoxy-3-(2,4-dichlorophenyl)-1-oxaspiro[4.5]dec-3-en-2-one
;
_chemical_name_common     ?
_chemical_formula_moiety     'C19 H22 Cl2 O3'
_chemical_formula_sum     'C19 H22 Cl2 O3'
_chemical_formula_iupac     'C19 H22 Cl2 O3'
_chemical_formula_weight     369.27
_chemical_melting_point     ?
_symmetry_cell_setting     Orthorhombic
_symmetry_space_group_name_H-M     'P b c a'
_symmetry_space_group_name_Hall     '-P 2ac 2ab'
loop_
    _symmetry_equiv_pos_as_xyz
    'x, y, z'
    '-x+1/2, -y, z+1/2'
    '-x, y+1/2, -z+1/2'
    'x+1/2, -y+1/2, -z'
    '-x, -y, -z'
    'x-1/2, y, -z-1/2'
    'x, -y-1/2, z-1/2'
    '-x-1/2, y-1/2, z'
_cell_length_a     15.177(3)
_cell_length_b     13.735(3)
_cell_length_c     17.497(4)
_cell_angle_alpha     90.00
_cell_angle_beta     90.00
_cell_angle_gamma     90.00
_cell_volume     3647.4(13)
_cell_formula_units_Z     8
_cell_measurement_reflns_used     7182
_cell_measurement_theta_min     2.312
_cell_measurement_theta_max     27.511
_cell_measurement_temperature     113(2)
_exptl_crystal_description     Platelet
_exptl_crystal_colour     colorless
_exptl_crystal_size_max     0.18
_exptl_crystal_size_mid     0.14
_exptl_crystal_size_min     0.10
_exptl_crystal_density_diffrn     1.345
_exptl_crystal_density_meas     ?
_exptl_crystal_density_method     'not measured'
_exptl_crystal_F_000     1552
_exptl_absorpt_coefficient_mu     0.370
_exptl_absorpt_correction_type     multi-scan
_exptl_absorpt_process_details     '(CrystalClear; Rigaku, 2005)'
_exptl_absorpt_correction_T_min     0.9364
_exptl_absorpt_correction_T_max     0.9640
_exptl_special_details
;
;
_diffrn_ambient_temperature     113(2)
_diffrn_radiation_type     MoK\a
_diffrn_radiation_wavelength     0.71073
_diffrn_radiation_source     'rotating anode'
_diffrn_radiation_monochromator     confocal
_diffrn_measurement_device_type     'Rigaku Saturn'
_diffrn_measurement_method     \w
_diffrn_detector_area_resol_mean     ?
_diffrn_reflns_number     23387
_diffrn_reflns_av_R_equivalents     0.0898
_diffrn_reflns_av_sigmaI/netI     0.0579
_diffrn_reflns_theta_min     2.31
_diffrn_reflns_theta_max     25.02
_diffrn_reflns_theta_full     25.02
_diffrn_measured_fraction_theta_max     1.000
_diffrn_measured_fraction_theta_full     1.000
_diffrn_reflns_limit_h_min     -17
_diffrn_reflns_limit_h_max     18
_diffrn_reflns_limit_k_min     -16
_diffrn_reflns_limit_k_max     13
_diffrn_reflns_limit_l_min     -20
_diffrn_reflns_limit_l_max     19
_diffrn_standards_number     0
_diffrn_standards_interval_count     0
_diffrn_standards_interval_time     0
_diffrn_standards_decay_%     0
_refine_special_details
;
Refinement of <i>F</i>^2^ against ALL reflections. The weighted <i>R</i>-factor
<i>wR</i> and goodness of fit <i>S</i> are based on <i>F</i>^2^, conventional
<i>R</i>-factors <i>R</i> are based on <i>F</i>, with <i>F</i> set to zero for
negative <i>F</i>^2^. The threshold expression of <i>F</i>^2^ >
\s(<i>F</i>^2^) is used only for calculating <i>R</i>-factors(gt) <i>etc</i>.
and is not relevant to the choice of reflections for refinement.
<i>R</i>-factors based on <i>F</i>^2^ are statistically about twice as large
as those based on <i>F</i>, and <i>R</i>- factors based on ALL data will be
even larger.
;
_reflns_number_total     3217
_reflns_number_gt     2536
_reflns_threshold_expression     'I>2\s(I)'
_refine_ls_structure_factor_coef     Fsqd
_refine_ls_matrix_type     full
_refine_ls_R_factor_all     0.0585
_refine_ls_R_factor_gt     0.0452
_refine_ls_wR_factor_gt     0.1248
_refine_ls_wR_factor_ref     0.1311
_refine_ls_goodness_of_fit_ref     1.075
_refine_ls_restrained_S_all     1.075
_refine_ls_number_reflns     3217
_refine_ls_number_parameters     218
_refine_ls_number_restraints     0
_refine_ls_hydrogen_treatment     constr
_refine_ls_weighting_scheme     calc
_refine_ls_weighting_details
         'calc w=1/[\s^2^(Fo^2^)+(0.0705P)^2^+0.1293P] where P=(Fo^2^+2Fc^2^)/3'
_atom_sites_solution_hydrogens     geom
_atom_sites_solution_primary     direct
_atom_sites_solution_secondary     difmap
_refine_ls_shift/su_max     0.001
_refine_ls_shift/su_mean     0.000
_refine_diff_density_max     0.602
_refine_diff_density_min     -0.350
_refine_ls_extinction_method     none
_refine_ls_extinction_coef     ?
loop_
    _atom_type_symbol
    _atom_type_description
    _atom_type_scat_dispersion_real
    _atom_type_scat_dispersion_imag
    _atom_type_scat_source
    'C' 'C' 0.0033 0.0016
                         'International Tables Vol C Tables 4.2.6.8 and 6.1.1.4'
    'H' 'H' 0.0000 0.0000
                         'International Tables Vol C Tables 4.2.6.8 and 6.1.1.4'
    'O' 'O' 0.0106 0.0060
                         'International Tables Vol C Tables 4.2.6.8 and 6.1.1.4'
    'Cl' 'Cl' 0.1484 0.1585
                         'International Tables Vol C Tables 4.2.6.8 and 6.1.1.4'
_computing_data_collection     'CrystalClear (Rigaku, 2005)'
_computing_cell_refinement     'CrystalClear (Rigaku, 2005)'
_computing_data_reduction     'CrystalClear (Rigaku, 2005)'
_computing_structure_solution     'SHELXTL (Sheldrick, 2008)'
_computing_structure_refinement     'SHELXTL (Sheldrick, 2008)'
_computing_molecular_graphics     'SHELXTL (Sheldrick, 2008)'
_computing_publication_material     'SHELXTL (Sheldrick, 2008)'
loop_
    _atom_site_type_symbol
    _atom_site_label
    _atom_site_fract_x
    _atom_site_fract_y
    _atom_site_fract_z
    _atom_site_U_iso_or_equiv
    _atom_site_adp_type
    _atom_site_calc_flag
    _atom_site_refinement_flags
    _atom_site_occupancy
    _atom_site_disorder_assembly
    _atom_site_disorder_group
    Cl Cl1 0.10283(4) 0.81909(5) 0.06309(3) 0.0362(2) Uani d . 1 . .
    Cl Cl2 -0.13817(4) 0.55405(6) -0.02124(4) 0.0402(2) Uani d . 1 . .
    O O1 0.12744(9) 0.83740(13) 0.31227(8) 0.0267(4) Uani d . 1 . .
    O O2 -0.00361(10) 0.84602(15) 0.25290(10) 0.0382(5) Uani d . 1 . .
    O O3 0.24825(9) 0.64650(13) 0.22585(8) 0.0234(4) Uani d . 1 . .
    C C1 0.20839(12) 0.78176(19) 0.30321(12) 0.0211(5) Uani d . 1 . .
    C C2 0.28018(14) 0.84967(19) 0.27409(13) 0.0244(5) Uani d . 1 . .
    H H2A 0.2608 0.8795 0.2267 0.029 Uiso calc R 1 . .
    H H2B 0.3328 0.8120 0.2632 0.029 Uiso calc R 1 . .
    C C3 0.30279(14) 0.9295(2) 0.33171(13) 0.0299(6) Uani d . 1 . .
    H H3A 0.3507 0.9690 0.3121 0.036 Uiso calc R 1 . .
    H H3B 0.2521 0.9714 0.3391 0.036 Uiso calc R 1 . .
    C C4 0.32958(15) 0.8847(2) 0.40787(13) 0.0323(6) Uani d . 1 . .
    H H4A 0.3401 0.9362 0.4447 0.039 Uiso calc R 1 . .
    H H4B 0.3841 0.8489 0.4014 0.039 Uiso calc R 1 . .
    C C5 0.25880(15) 0.8165(2) 0.43855(13) 0.0307(6) Uani d . 1 . .
    H H5A 0.2067 0.8540 0.4513 0.037 Uiso calc R 1 . .
    H H5B 0.2799 0.7859 0.4850 0.037 Uiso calc R 1 . .
    C C6 0.23407(14) 0.7375(2) 0.38050(12) 0.0259(6) Uani d . 1 . .
    H H6A 0.1851 0.6997 0.4002 0.031 Uiso calc R 1 . .
    H H6B 0.2837 0.6938 0.3735 0.031 Uiso calc R 1 . .
    C C7 0.18423(13) 0.70785(18) 0.24397(12) 0.0195(5) Uani d . 1 . .
    C C8 0.23904(13) 0.58949(18) 0.15675(12) 0.0225(5) Uani d . 1 . .
    H H8A 0.2200 0.6304 0.1147 0.027 Uiso calc R 1 . .
    H H8B 0.1959 0.5382 0.1640 0.027 Uiso calc R 1 . .
    C C9 0.32863(14) 0.54638(17) 0.13996(13) 0.0241(5) Uani d . 1 . .
    H H9A 0.3247 0.5073 0.0939 0.029 Uiso calc R 1 . .
    H H9B 0.3450 0.5035 0.1816 0.029 Uiso calc R 1 . .
    C C10 0.40051(13) 0.6221(2) 0.12948(13) 0.0275(6) Uani d . 1 . .
    H H10A 0.4078 0.6583 0.1767 0.033 Uiso calc R 1 . .
    H H10B 0.3829 0.6677 0.0899 0.033 Uiso calc R 1 . .
    C C11 0.48797(15) 0.5757(2) 0.10750(14) 0.0380(7) Uani d . 1 . .
    H H11A 0.5013 0.5239 0.1425 0.057 Uiso calc R 1 . .
    H H11B 0.5338 0.6238 0.1096 0.057 Uiso calc R 1 . .
    H H11C 0.4840 0.5501 0.0566 0.057 Uiso calc R 1 . .
    C C12 0.10200(13) 0.72226(19) 0.21741(12) 0.0204(5) Uani d . 1 . .
    C C13 0.06647(13) 0.80578(19) 0.25970(12) 0.0255(6) Uani d . 1 . .
    C C14 0.04851(13) 0.67432(18) 0.15677(12) 0.0207(5) Uani d . 1 . .
    C C15 0.04096(13) 0.71635(18) 0.08456(12) 0.0229(5) Uani d . 1 . .
    C C16 -0.01452(14) 0.67937(18) 0.02864(12) 0.0257(5) Uani d . 1 . .
    H H16 -0.0185 0.7085 -0.0192 0.031 Uiso calc R 1 . .
    C C17 -0.06371(14) 0.59783(19) 0.04641(13) 0.0267(6) Uani d . 1 . .
    C C18 -0.05625(14) 0.5511(2) 0.11608(13) 0.0285(6) Uani d . 1 . .
    H H18 -0.0881 0.4947 0.1262 0.034 Uiso calc R 1 . .
    C C19 -0.00021(13) 0.59027(18) 0.17061(12) 0.0240(5) Uani d . 1 . .
    H H19 0.0050 0.5595 0.2178 0.029 Uiso calc R 1 . .
loop_
    _atom_site_aniso_label
    _atom_site_aniso_U_11
    _atom_site_aniso_U_22
    _atom_site_aniso_U_33
    _atom_site_aniso_U_12
    _atom_site_aniso_U_13
    _atom_site_aniso_U_23
    Cl1 0.0475(4) 0.0282(4) 0.0329(4) -0.0146(3) -0.0045(3) 0.0049(3)
    Cl2 0.0339(3) 0.0451(5) 0.0417(4) -0.0047(3) -0.0147(3) -0.0141(3)
    O1 0.0154(7) 0.0332(11) 0.0316(9) 0.0046(7) -0.0038(6) -0.0143(8)
    O2 0.0195(8) 0.0453(13) 0.0499(11) 0.0089(8) -0.0087(7) -0.0205(10)
    O3 0.0208(7) 0.0267(10) 0.0229(8) 0.0088(7) -0.0027(6) -0.0074(7)
    C1 0.0151(9) 0.0250(13) 0.0231(11) 0.0041(11) -0.0005(8) -0.0033(10)
    C2 0.0188(10) 0.0277(14) 0.0269(12) -0.0003(11) -0.0027(8) 0.0018(11)
    C3 0.0214(11) 0.0281(14) 0.0402(14) -0.0038(11) -0.0049(9) -0.0051(12)
    C4 0.0254(11) 0.0382(16) 0.0334(12) -0.0002(12) -0.0081(10) -0.0073(12)
    C5 0.0309(12) 0.0395(16) 0.0215(12) 0.0013(12) -0.0045(9) -0.0062(11)
    C6 0.0252(11) 0.0301(15) 0.0224(11) -0.0021(11) 0.0006(8) -0.0013(11)
    C7 0.0180(10) 0.0211(12) 0.0195(10) 0.0015(11) 0.0022(8) 0.0001(9)
    C8 0.0202(10) 0.0250(14) 0.0224(11) 0.0031(10) -0.0031(8) -0.0061(10)
    C9 0.0232(11) 0.0238(13) 0.0254(11) 0.0027(11) 0.0010(8) -0.0069(10)
    C10 0.0255(11) 0.0309(15) 0.0259(11) 0.0015(12) -0.0007(9) 0.0018(11)
    C11 0.0247(11) 0.062(2) 0.0269(12) -0.0027(14) 0.0036(9) -0.0034(13)
    C12 0.0186(10) 0.0220(13) 0.0206(11) 0.0014(11) -0.0015(8) -0.0020(10)
    C13 0.0142(10) 0.0326(15) 0.0298(12) -0.0007(11) -0.0032(8) -0.0091(11)
    C14 0.0149(9) 0.0240(12) 0.0231(11) 0.0029(10) -0.0006(8) -0.0048(10)
    C15 0.0198(9) 0.0206(12) 0.0284(11) -0.0028(11) -0.0005(8) -0.0025(10)
    C16 0.0289(11) 0.0248(14) 0.0233(12) 0.0042(11) -0.0053(9) -0.0012(10)
    C17 0.0201(10) 0.0293(14) 0.0307(12) -0.0009(11) -0.0050(9) -0.0106(11)
    C18 0.0224(11) 0.0292(14) 0.0340(13) -0.0060(11) 0.0004(9) -0.0034(11)
    C19 0.0214(10) 0.0268(14) 0.0239(11) -0.0031(11) 0.0011(8) 0.0013(10)
_geom_special_details
;
All e.s.d.'s (except the e.s.d. in the dihedral angle between two l.s. planes)
are estimated using the full covariance matrix. The cell e.s.d.'s are taken
into account individually in the estimation of e.s.d.'s in distances, angles
and torsion angles; correlations between e.s.d.'s in cell parameters are only
used when they are defined by crystal symmetry. An approximate (isotropic)
treatment of cell e.s.d.'s is used for estimating e.s.d.'s involving l.s.
planes.
;
loop_
    _geom_bond_atom_site_label_1
    _geom_bond_atom_site_label_2
    _geom_bond_site_symmetry_2
    _geom_bond_distance
    _geom_bond_publ_flag
    Cl1 C15 . 1.736(2) ?
    Cl2 C17 . 1.744(2) ?
    O1 C13 . 1.375(3) ?
    O1 C1 . 1.455(2) ?
    O2 C13 . 1.204(3) ?
    O3 C7 . 1.325(3) ?
    O3 C8 . 1.447(3) ?
    C1 C7 . 1.497(3) ?
    C1 C2 . 1.522(3) ?
    C1 C6 . 1.533(3) ?
    C2 C3 . 1.529(3) ?
    C2 H2A . 0.9700 ?
    C2 H2B . 0.9700 ?
    C3 C4 . 1.523(3) ?
    C3 H3A . 0.9700 ?
    C3 H3B . 0.9700 ?
    C4 C5 . 1.523(4) ?
    C4 H4A . 0.9700 ?
    C4 H4B . 0.9700 ?
    C5 C6 . 1.533(3) ?
    C5 H5A . 0.9700 ?
    C5 H5B . 0.9700 ?
    C6 H6A . 0.9700 ?
    C6 H6B . 0.9700 ?
    C7 C12 . 1.346(3) ?
    C8 C9 . 1.512(3) ?
    C8 H8A . 0.9700 ?
    C8 H8B . 0.9700 ?
    C9 C10 . 1.519(3) ?
    C9 H9A . 0.9700 ?
    C9 H9B . 0.9700 ?
    C10 C11 . 1.522(3) ?
    C10 H10A . 0.9700 ?
    C10 H10B . 0.9700 ?
    C11 H11A . 0.9600 ?
    C11 H11B . 0.9600 ?
    C11 H11C . 0.9600 ?
    C12 C13 . 1.468(3) ?
    C12 C14 . 1.489(3) ?
    C14 C19 . 1.392(3) ?
    C14 C15 . 1.394(3) ?
    C15 C16 . 1.387(3) ?
    C16 C17 . 1.381(3) ?
    C16 H16 . 0.9300 ?
    C17 C18 . 1.382(3) ?
    C18 C19 . 1.387(3) ?
    C18 H18 . 0.9300 ?
    C19 H19 . 0.9300 ?
loop_
    _geom_angle_atom_site_label_1
    _geom_angle_atom_site_label_2
    _geom_angle_atom_site_label_3
    _geom_angle_site_symmetry_1
    _geom_angle_site_symmetry_3
    _geom_angle
    _geom_angle_publ_flag
    C13 O1 C1 . . 109.23(17) ?
    C7 O3 C8 . . 118.25(16) ?
    O1 C1 C7 . . 103.00(15) ?
    O1 C1 C2 . . 108.6(2) ?
    C7 C1 C2 . . 111.05(17) ?
    O1 C1 C6 . . 109.07(16) ?
    C7 C1 C6 . . 113.8(2) ?
    C2 C1 C6 . . 110.88(17) ?
    C1 C2 C3 . . 112.31(18) ?
    C1 C2 H2A . . 109.1 ?
    C3 C2 H2A . . 109.1 ?
    C1 C2 H2B . . 109.1 ?
    C3 C2 H2B . . 109.1 ?
    H2A C2 H2B . . 107.9 ?
    C4 C3 C2 . . 110.3(2) ?
    C4 C3 H3A . . 109.6 ?
    C2 C3 H3A . . 109.6 ?
    C4 C3 H3B . . 109.6 ?
    C2 C3 H3B . . 109.6 ?
    H3A C3 H3B . . 108.1 ?
    C3 C4 C5 . . 111.63(18) ?
    C3 C4 H4A . . 109.3 ?
    C5 C4 H4A . . 109.3 ?
    C3 C4 H4B . . 109.3 ?
    C5 C4 H4B . . 109.3 ?
    H4A C4 H4B . . 108.0 ?
    C4 C5 C6 . . 112.01(19) ?
    C4 C5 H5A . . 109.2 ?
    C6 C5 H5A . . 109.2 ?
    C4 C5 H5B . . 109.2 ?
    C6 C5 H5B . . 109.2 ?
    H5A C5 H5B . . 107.9 ?
    C5 C6 C1 . . 111.5(2) ?
    C5 C6 H6A . . 109.3 ?
    C1 C6 H6A . . 109.3 ?
    C5 C6 H6B . . 109.3 ?
    C1 C6 H6B . . 109.3 ?
    H6A C6 H6B . . 108.0 ?
    O3 C7 C12 . . 133.7(2) ?
    O3 C7 C1 . . 114.69(17) ?
    C12 C7 C1 . . 111.49(19) ?
    O3 C8 C9 . . 106.70(16) ?
    O3 C8 H8A . . 110.4 ?
    C9 C8 H8A . . 110.4 ?
    O3 C8 H8B . . 110.4 ?
    C9 C8 H8B . . 110.4 ?
    H8A C8 H8B . . 108.6 ?
    C8 C9 C10 . . 113.7(2) ?
    C8 C9 H9A . . 108.8 ?
    C10 C9 H9A . . 108.8 ?
    C8 C9 H9B . . 108.8 ?
    C10 C9 H9B . . 108.8 ?
    H9A C9 H9B . . 107.7 ?
    C9 C10 C11 . . 111.7(2) ?
    C9 C10 H10A . . 109.3 ?
    C11 C10 H10A . . 109.3 ?
    C9 C10 H10B . . 109.3 ?
    C11 C10 H10B . . 109.3 ?
    H10A C10 H10B . . 107.9 ?
    C10 C11 H11A . . 109.5 ?
    C10 C11 H11B . . 109.5 ?
    H11A C11 H11B . . 109.5 ?
    C10 C11 H11C . . 109.5 ?
    H11A C11 H11C . . 109.5 ?
    H11B C11 H11C . . 109.5 ?
    C7 C12 C13 . . 106.35(19) ?
    C7 C12 C14 . . 133.3(2) ?
    C13 C12 C14 . . 120.29(18) ?
    O2 C13 O1 . . 121.0(2) ?
    O2 C13 C12 . . 129.3(2) ?
    O1 C13 C12 . . 109.68(18) ?
    C19 C14 C15 . . 117.2(2) ?
    C19 C14 C12 . . 122.2(2) ?
    C15 C14 C12 . . 120.5(2) ?
    C16 C15 C14 . . 122.5(2) ?
    C16 C15 Cl1 . . 118.24(18) ?
    C14 C15 Cl1 . . 119.23(17) ?
    C17 C16 C15 . . 117.8(2) ?
    C17 C16 H16 . . 121.1 ?
    C15 C16 H16 . . 121.1 ?
    C16 C17 C18 . . 122.1(2) ?
    C16 C17 Cl2 . . 118.49(19) ?
    C18 C17 Cl2 . . 119.44(19) ?
    C17 C18 C19 . . 118.5(2) ?
    C17 C18 H18 . . 120.8 ?
    C19 C18 H18 . . 120.8 ?
    C18 C19 C14 . . 121.9(2) ?
    C18 C19 H19 . . 119.1 ?
    C14 C19 H19 . . 119.1 ?
loop_
    _geom_torsion_atom_site_label_1
    _geom_torsion_atom_site_label_2
    _geom_torsion_atom_site_label_3
    _geom_torsion_atom_site_label_4
    _geom_torsion_site_symmetry_1
    _geom_torsion_site_symmetry_2
    _geom_torsion_site_symmetry_3
    _geom_torsion_site_symmetry_4
    _geom_torsion
    _geom_torsion_publ_flag
    C13 O1 C1 C7 . . . . -5.1(2) ?
    C13 O1 C1 C2 . . . . 112.8(2) ?
    C13 O1 C1 C6 . . . . -126.3(2) ?
    O1 C1 C2 C3 . . . . 64.3(2) ?
    C7 C1 C2 C3 . . . . 176.88(19) ?
    C6 C1 C2 C3 . . . . -55.5(3) ?
    C1 C2 C3 C4 . . . . 56.3(2) ?
    C2 C3 C4 C5 . . . . -55.4(3) ?
    C3 C4 C5 C6 . . . . 54.8(3) ?
    C4 C5 C6 C1 . . . . -53.5(3) ?
    O1 C1 C6 C5 . . . . -66.1(2) ?
    C7 C1 C6 C5 . . . . 179.54(18) ?
    C2 C1 C6 C5 . . . . 53.5(2) ?
    C8 O3 C7 C12 . . . . 10.9(4) ?
    C8 O3 C7 C1 . . . . -164.6(2) ?
    O1 C1 C7 O3 . . . . -179.45(18) ?
    C2 C1 C7 O3 . . . . 64.5(3) ?
    C6 C1 C7 O3 . . . . -61.5(2) ?
    O1 C1 C7 C12 . . . . 4.0(2) ?
    C2 C1 C7 C12 . . . . -112.1(2) ?
    C6 C1 C7 C12 . . . . 122.0(2) ?
    C7 O3 C8 C9 . . . . 166.18(19) ?
    O3 C8 C9 C10 . . . . -58.8(2) ?
    C8 C9 C10 C11 . . . . -176.20(18) ?
    O3 C7 C12 C13 . . . . -177.1(2) ?
    C1 C7 C12 C13 . . . . -1.5(3) ?
    O3 C7 C12 C14 . . . . 0.6(5) ?
    C1 C7 C12 C14 . . . . 176.3(2) ?
    C1 O1 C13 O2 . . . . -174.7(2) ?
    C1 O1 C13 C12 . . . . 4.5(3) ?
    C7 C12 C13 O2 . . . . 177.3(3) ?
    C14 C12 C13 O2 . . . . -0.8(4) ?
    C7 C12 C13 O1 . . . . -1.9(3) ?
    C14 C12 C13 O1 . . . . -179.97(19) ?
    C7 C12 C14 C19 . . . . 84.9(3) ?
    C13 C12 C14 C19 . . . . -97.6(3) ?
    C7 C12 C14 C15 . . . . -99.4(3) ?
    C13 C12 C14 C15 . . . . 78.1(3) ?
    C19 C14 C15 C16 . . . . 2.1(3) ?
    C12 C14 C15 C16 . . . . -173.8(2) ?
    C19 C14 C15 Cl1 . . . . -178.01(16) ?
    C12 C14 C15 Cl1 . . . . 6.0(3) ?
    C14 C15 C16 C17 . . . . 0.1(3) ?
    Cl1 C15 C16 C17 . . . . -179.75(17) ?
    C15 C16 C17 C18 . . . . -2.6(4) ?
    C15 C16 C17 Cl2 . . . . 176.63(17) ?
    C16 C17 C18 C19 . . . . 2.8(4) ?
    Cl2 C17 C18 C19 . . . . -176.49(18) ?
    C17 C18 C19 C14 . . . . -0.4(4) ?
    C15 C14 C19 C18 . . . . -2.0(3) ?
    C12 C14 C19 C18 . . . . 173.9(2) ?
loop_
    _geom_hbond_atom_site_label_D
    _geom_hbond_atom_site_label_H
    _geom_hbond_atom_site_label_A
    _geom_hbond_site_symmetry_A
    _geom_hbond_distance_DH
    _geom_hbond_distance_HA
    _geom_hbond_distance_DA
    _geom_hbond_angle_DHA
    C2 H2B O2 6_656 0.97 2.54 3.316(3) 136.7
    C18 H18 O1 3_545 0.93 2.49 3.370(3) 158.5
data_global
_journal_date_recd_electronic     2008-12-16
_journal_date_accepted     2009-01-07
_journal_name_full     'Acta Crystallographica, Section E'
_journal_year     2009
_journal_volume     65
_journal_issue      2
_journal_page_first     o302
_journal_page_last     o302
_journal_paper_category     QO
_journal_coeditor_code     LH2747
_publ_contact_author_name     'Liang-zhong Xu'
_publ_contact_author_address
;
College of Chemistry and Molecular Engineering,
Qingdao University of Science and Technology,
Qingdao 266042,
People's Republic of China
;
_publ_contact_author_email     qknhs@yahoo.com.cn
_publ_contact_author_fax     '86-532-84023177'
_publ_contact_author_phone     '86-532-84023177'
_publ_section_title
;
4-Butoxy-3-(2,4-dichlorophenyl)-1-oxaspiro[4.5]dec-3-en-2-one
;
loop_
    _publ_author_name
    _publ_author_address
    'Liang-zhong Xu'
;
College of Chemistry and Molecular Engineering,
Qingdao University of Science and Technology,
Qingdao 266042,
People's Republic of China
;
    'Shan-qi Sun'
;
College of Chemistry and Molecular Engineering,
Qingdao University of Science and Technology,
Qingdao 266042,
People's Republic of China
;
    'Wei Guo'
;
College of Chemistry and Molecular Engineering,
Qingdao University of Science and Technology,
Qingdao 266042,
People's Republic of China
;
    'Qun-qun Su '
;
College of Chemistry and Molecular Engineering,
Qingdao University of Science and Technology,
Qingdao 266042,
People's Republic of China
;
