# Supplementary material for: 4-But­oxy-3-(2,4-dichloro­phen­yl)-1-oxaspiro­[4.5]dec-3-en-2-one
Source: Acta Crystallogr Sect E Struct Rep Online. 2009 Jan 14;65(Pt 2):o302. doi: 10.1107/S1600536809000579 (PMC2968231; doi:10.1107/S1600536809000579)
Supplement: Supplementary file 2 [file e-65-0o302-Isup2.hkl]

# 
# h,k,l, Fc-squared, Fo-squared, sigma(Fo-squared) and status flag 
# 
data_I
_shelx_title ' R81118F1 in Pbca' 
_shelx_refln_list_code          4 
_shelx_F_calc_maximum      361.50 
_exptl_crystal_F_000      1552.00 
_reflns_d_resolution_high  0.8402 
 
loop_ 
 _symmetry_equiv_pos_as_xyz 
 'x, y, z' 
 '-x+1/2, -y, z+1/2' 
 '-x, y+1/2, -z+1/2' 
 'x+1/2, -y+1/2, -z' 
 '-x, -y, -z' 
 'x-1/2, y, -z-1/2' 
 'x, -y-1/2, z-1/2' 
 '-x-1/2, y-1/2, z' 
 
_cell_length_a    15.1767 
_cell_length_b    13.7354 
_cell_length_c    17.4972 
_cell_angle_alpha  90.000 
_cell_angle_beta   90.000 
_cell_angle_gamma  90.000 
 
_shelx_F_squared_multiplier     1.000 
 
loop_ 
 _refln_index_h 
 _refln_index_k 
 _refln_index_l 
 _refln_F_squared_calc 
 _refln_F_squared_meas 
 _refln_F_squared_sigma 
 _refln_observed_status 
   2   0   0       86.60       39.30      9.52 o 
   4   0   0     5340.72     6236.50    535.85 o 
   6   0   0      867.84      724.60     70.63 o 
   8   0   0    20576.08    21331.83     73.42 o 
  10   0   0      258.36      350.38     41.50 o 
  12   0   0      559.50      639.47    189.49 o 
  14   0   0        1.95        2.69      6.11 o 
  16   0   0     2846.91     2750.02    200.32 o 
  18   0   0      478.01      418.18    233.54 o 
   2   1   0    21066.13    19851.24    758.53 o 
   4   1   0     7999.68     7626.34    113.47 o 
   6   1   0      148.35      133.99     13.82 o 
   8   1   0     7383.46     7586.14    185.77 o 
  10   1   0      155.79      173.22     10.30 o 
  12   1   0      639.89      651.54     96.97 o 
  14   1   0     1162.78     1095.58     84.26 o 
  16   1   0     2117.95     2235.26    134.20 o 
  18   1   0      347.93      253.98     42.97 o 
   0   2   0    29467.96    27794.78   1007.85 o 
   2   2   0      104.60      117.15      8.81 o 
   4   2   0     4869.38     4375.85    112.17 o 
   6   2   0    21816.32    26214.18   1925.53 o 
   8   2   0      118.76      121.60     26.61 o 
  10   2   0     3982.71     4068.96    181.37 o 
  12   2   0       87.57       75.59     15.32 o 
  14   2   0     2862.40     3069.65     98.71 o 
  16   2   0      258.72      381.02     61.35 o 
   2   3   0   130684.09   117278.72  17089.59 o 
   4   3   0       68.91       56.56     10.84 o 
   6   3   0      514.22      640.90     40.05 o 
   8   3   0      368.61      223.29     51.68 o 
  10   3   0        2.28       10.47     23.12 o 
  12   3   0        0.14       14.44     19.20 o 
  14   3   0      654.68      571.32     68.32 o 
  16   3   0       38.38       12.63     51.52 o 
   0   4   0    20553.57    19810.53    503.45 o 
   2   4   0     1235.20     1218.34     58.82 o 
   4   4   0     4423.87     4101.07     92.13 o 
   6   4   0      573.14      677.67     48.68 o 
   8   4   0     4814.05     5323.73    214.91 o 
  10   4   0      250.59      221.03     24.92 o 
  12   4   0     2380.45     2301.65     96.34 o 
  14   4   0       38.96       33.81     14.42 o 
  16   4   0      449.13      452.88     79.21 o 
   2   5   0    24571.64    24833.51    330.77 o 
   4   5   0      421.44      454.25     26.56 o 
   6   5   0     9201.51     9206.92    276.40 o 
   8   5   0     4667.65     5112.62    206.70 o 
  10   5   0        0.44       31.43     14.70 o 
  12   5   0      692.76      647.02    120.56 o 
  14   5   0     2882.74     3121.50    160.11 o 
  16   5   0      523.47      493.96     98.67 o 
   0   6   0     5678.28     5192.50    191.07 o 
   2   6   0     1138.75     1090.91     59.15 o 
   4   6   0      982.45      988.32     71.30 o 
   6   6   0     4019.49     3746.50    178.13 o 
   8   6   0     2299.85     2582.55    133.26 o 
  10   6   0      712.14      832.12    103.70 o 
  12   6   0        0.09       10.39     11.90 o 
  14   6   0      869.74     1029.12     79.22 o 
  16   6   0       15.40       35.88     29.74 o 
   2   7   0     3186.55     3716.53    106.71 o 
   4   7   0     8330.76     8636.15    360.49 o 
   6   7   0     1297.99     1357.56     77.76 o 
   8   7   0     2421.39     2521.46    311.78 o 
  10   7   0     2569.20     2568.44    207.51 o 
  12   7   0     2253.81     2304.65     77.62 o 
  14   7   0      586.52      517.18    108.02 o 
  16   7   0      464.61      322.54     81.16 o 
   2   8   0     2975.96     3636.44    201.58 o 
   4   8   0     4158.36     4088.43    182.12 o 
   6   8   0      441.24      536.78     72.23 o 
   8   8   0      393.50      439.94     70.67 o 
  10   8   0        4.31        5.67    103.70 o 
  12   8   0      706.34      761.45    124.33 o 
  14   8   0      132.91      130.24    152.11 o 
   2   9   0     4663.40     4591.88    188.49 o 
   4   9   0      454.67      446.38     72.58 o 
   6   9   0      524.76      611.62     91.94 o 
   8   9   0      711.43      815.16    110.95 o 
  10   9   0       82.35       91.19    137.40 o 
  12   9   0      177.92      245.05    150.61 o 
  14   9   0       61.33       -9.71    220.07 o 
   0  10   0     1144.69      915.81     89.22 o 
   2  10   0     1293.48     1445.48    115.83 o 
   4  10   0      100.84       73.21     48.24 o 
   6  10   0      550.28      608.47    146.61 o 
   8  10   0     2456.78     2353.91    147.90 o 
  10  10   0     1281.26     1460.94    156.48 o 
  12  10   0      194.68      180.65     69.47 o 
  14  10   0      729.90      948.09    106.81 o 
   2  11   0      450.44      361.76    119.76 o 
   4  11   0      503.91      430.85    107.46 o 
   6  11   0      810.51      922.23    160.45 o 
   8  11   0      103.65      158.46     85.33 o 
  10  11   0      129.06      167.60     43.19 o 
  12  11   0        1.74       18.15     81.23 o 
   0  12   0       43.95       49.83     66.91 o 
   2  12   0      584.95      433.44     93.57 o 
   4  12   0     1656.29     1503.10    105.82 o 
   6  12   0      579.10      731.06     91.54 o 
   8  12   0     1754.26     1841.73    119.65 o 
  10  12   0      324.70      464.30    167.67 o 
  12  12   0      286.92      249.07    272.18 o 
   2  13   0     2782.15     3132.31    185.20 o 
   4  13   0       52.27       59.70     21.67 o 
   6  13   0     2314.43     2515.64    142.21 o 
   8  13   0      117.70      132.92     41.19 o 
  10  13   0      144.74      151.29    179.41 o 
   0  14   0      223.33      263.56     79.62 o 
   2  14   0     1083.95     1233.87     84.35 o 
   4  14   0     1375.17     1644.79     99.21 o 
   6  14   0      503.02      461.27     77.68 o 
   8  14   0       70.35       76.77     38.78 o 
   2  15   0      464.31      184.68     55.87 o 
   4  15   0      584.48      687.42     71.64 o 
   6  15   0       59.37       33.82     26.10 o 
   0  16   0        8.01       52.19     48.33 o 
   2  16   0       23.78       16.83     11.30 o 
   1   1   1     4179.42     4151.33     77.86 o 
   2   1   1     1941.24     1802.07     34.29 o 
   3   1   1      644.50      624.41     27.19 o 
   4   1   1    10412.76     9756.27    108.09 o 
   5   1   1     1143.03     1277.27     52.42 o 
   6   1   1     3137.43     3205.18     82.24 o 
   7   1   1     1491.45     1405.30     46.32 o 
   8   1   1       79.86       70.84     12.66 o 
   9   1   1      559.61      551.14     33.48 o 
  10   1   1      481.30      468.96     38.64 o 
  11   1   1     9083.87     9802.27    129.20 o 
  12   1   1      114.26       96.53      9.07 o 
  13   1   1      356.76      333.07     60.14 o 
  14   1   1       14.53       18.97      8.40 o 
  15   1   1     3369.72     3537.43    114.34 o 
  16   1   1        9.74        8.89     12.34 o 
  17   1   1        5.86       16.85     15.86 o 
  18   1   1        7.07       29.90     14.50 o 
   0   2   1      298.37      333.09     53.28 o 
   1   2   1     3195.96     2993.20     55.54 o 
   2   2   1     1447.77     1373.78     32.94 o 
   3   2   1    25066.39    23781.96    323.16 o 
   4   2   1     9813.49     9641.06    136.58 o 
   5   2   1     1331.03     1172.62     48.75 o 
   6   2   1     2751.57     2871.92     66.72 o 
   7   2   1     1013.84      925.46     52.79 o 
   8   2   1       34.95       48.09     10.39 o 
   9   2   1        3.58        2.87     10.94 o 
  10   2   1     2399.94     2412.66     77.96 o 
  11   2   1       88.23      103.33     13.28 o 
  12   2   1     1630.25     1720.28     83.29 o 
  13   2   1      815.86      949.48    117.49 o 
  14   2   1     2359.07     2390.40     57.01 o 
  15   2   1      411.28      378.43     78.47 o 
  16   2   1       49.05       75.65     22.36 o 
  17   2   1       91.80       71.06     16.91 o 
   1   3   1     1626.32     1342.55     43.28 o 
   2   3   1     1199.75     1198.75     57.25 o 
   3   3   1    16453.23    15742.87    136.60 o 
   4   3   1     2641.86     2538.95     45.19 o 
   5   3   1    19339.07    19623.13    240.95 o 
   6   3   1    11336.58    12007.17    148.75 o 
   7   3   1       64.11       78.43     12.08 o 
   8   3   1     1870.81     1755.04     46.67 o 
   9   3   1     2353.09     2249.29    102.18 o 
  10   3   1      200.07      212.90     14.43 o 
  11   3   1       44.02       43.10     11.02 o 
  12   3   1       41.51       42.86      9.58 o 
  13   3   1        8.15       -0.19      5.27 o 
  14   3   1      482.51      429.94     42.11 o 
  15   3   1      431.28      369.81    102.77 o 
  16   3   1     1000.56      948.08    107.65 o 
  17   3   1       20.26       20.88     10.99 o 
   0   4   1    18795.15    18532.72    276.09 o 
   1   4   1     1061.34     1083.48     44.41 o 
   2   4   1     6894.81     7218.21     72.82 o 
   3   4   1      485.53      589.89     24.24 o 
   4   4   1      584.76      781.47     27.83 o 
   5   4   1       13.18        1.92      3.62 o 
   6   4   1       30.63       57.58      6.40 o 
   7   4   1      273.40      209.16     24.46 o 
   8   4   1     2671.90     2835.44    128.81 o 
   9   4   1     5932.49     6213.82    180.83 o 
  10   4   1     1033.86     1055.13     42.48 o 
  11   4   1     3065.97     3148.59    135.47 o 
  12   4   1      418.10      487.79     50.46 o 
  13   4   1     9668.66    10473.39    327.16 o 
  14   4   1     2031.49     2153.80     82.14 o 
  15   4   1       87.89       61.33     20.25 o 
  16   4   1      151.72      119.20     15.78 o 
  17   4   1      325.46      341.20     64.20 o 
   1   5   1        0.73        6.44     17.51 o 
   2   5   1      689.66      536.88     27.11 o 
   3   5   1     2392.88     2389.91     49.68 o 
   4   5   1     1007.73     1297.03     35.51 o 
   5   5   1     5407.96     5707.80     77.94 o 
   6   5   1       92.66      102.54     13.07 o 
   7   5   1      600.76      567.38     27.95 o 
   8   5   1      967.67     1185.08     61.06 o 
   9   5   1     1171.90     1207.09     72.13 o 
  10   5   1       71.66       75.07     12.29 o 
  11   5   1        6.25        5.26      7.92 o 
  12   5   1      466.86      459.78     71.58 o 
  13   5   1      367.52      326.99     43.29 o 
  14   5   1       18.92       31.69     16.20 o 
  15   5   1       30.32       50.24     11.85 o 
  16   5   1      166.63      121.08     13.45 o 
  17   5   1      262.14      248.77     24.46 o 
   0   6   1      499.79      684.78     41.77 o 
   1   6   1     5159.57     4431.02     77.30 o 
   2   6   1     1067.26     1183.56     46.54 o 
   3   6   1     4578.95     4422.40     73.94 o 
   4   6   1       18.89       25.59     23.13 o 
   5   6   1     5440.72     5612.47     81.60 o 
   6   6   1     5711.60     6635.37    185.78 o 
   7   6   1     3424.77     3473.64    150.30 o 
   8   6   1      799.12      821.76     62.41 o 
   9   6   1     1158.08     1049.64     45.20 o 
  10   6   1       23.59       43.52     22.41 o 
  11   6   1      141.17      126.71     16.00 o 
  12   6   1       25.43        8.98     14.72 o 
  13   6   1       69.91       58.53     16.66 o 
  14   6   1      242.46      206.86     28.31 o 
  15   6   1       47.16       80.01     41.37 o 
  16   6   1       13.37       30.13      9.70 o 
   1   7   1     3464.04     3604.24     81.87 o 
   2   7   1     1873.11     1896.19     53.70 o 
   3   7   1      128.45       93.29     15.06 o 
   4   7   1      148.00      124.20     22.60 o 
   5   7   1      581.73      578.96     30.33 o 
   6   7   1     2015.78     2259.65     65.60 o 
   7   7   1      155.00      161.47     45.10 o 
   8   7   1        0.96        7.90     52.80 o 
   9   7   1      384.03      369.21     41.17 o 
  10   7   1        2.17       11.88     84.34 o 
  11   7   1      834.79      764.13    116.62 o 
  12   7   1      840.29      943.25     66.15 o 
  13   7   1      118.38       89.04     15.26 o 
  14   7   1       67.84       55.17     19.00 o 
  15   7   1       81.91       67.82     11.03 o 
  16   7   1      137.28      132.50     16.15 o 
   0   8   1     6470.60     6774.90    283.88 o 
   1   8   1      282.24      238.40     30.40 o 
   2   8   1     2016.95     1961.82     80.30 o 
   3   8   1      829.29      738.44     33.40 o 
   4   8   1        4.40        9.66     38.20 o 
   5   8   1       24.88       31.05     20.10 o 
   6   8   1      264.28      247.70     24.36 o 
   7   8   1        0.23       17.31     51.07 o 
   8   8   1     3583.74     3716.60    166.82 o 
   9   8   1       65.17       85.20     50.88 o 
  10   8   1     1705.00     1500.67    122.44 o 
  11   8   1      456.84      438.36     68.95 o 
  12   8   1       88.64       89.55     71.47 o 
  13   8   1       90.04       96.28     79.58 o 
  14   8   1      101.10       74.59     31.04 o 
  15   8   1      113.27      152.13     33.81 o 
   1   9   1       50.81       31.29     17.48 o 
   2   9   1     1673.76     1706.72     82.14 o 
   3   9   1     1026.89     1133.89     84.08 o 
   4   9   1      168.18      145.96     25.95 o 
   5   9   1       38.98       48.84     88.93 o 
   6   9   1     1102.98     1146.83     77.57 o 
   7   9   1     3693.65     3643.36    151.76 o 
   8   9   1       33.51       51.05     52.71 o 
   9   9   1      287.21      268.58     51.12 o 
  10   9   1      106.50       84.96     93.50 o 
  11   9   1     2109.11     2218.28    108.74 o 
  12   9   1      236.14      280.91     58.55 o 
  13   9   1      110.66      203.67    134.02 o 
  14   9   1       89.90       75.63     64.00 o 
  15   9   1      737.23      949.27    130.82 o 
   0  10   1     2745.67     2735.22     91.67 o 
   1  10   1      867.10      942.81     49.05 o 
   2  10   1       67.97       79.14     20.71 o 
   3  10   1     4715.38     4964.48    162.48 o 
   4  10   1     2431.13     2559.23    111.79 o 
   5  10   1      442.71      435.25     50.37 o 
   6  10   1      846.54      877.08     83.38 o 
   7  10   1      207.66      251.11     47.11 o 
   8  10   1      143.46      156.46     22.97 o 
   9  10   1      430.31      332.26    127.83 o 
  10  10   1      497.19      565.50    126.15 o 
  11  10   1      484.94      446.92     97.38 o 
  12  10   1        0.01       37.64     82.29 o 
  13  10   1      517.29      565.04     83.53 o 
  14  10   1      659.21      800.50     85.25 o 
   1  11   1     1152.66     1273.59     87.98 o 
   2  11   1      639.99      740.92     71.03 o 
   3  11   1     1994.79     1928.46     93.89 o 
   4  11   1      378.75      310.55     50.46 o 
   5  11   1     3050.47     3076.97     98.15 o 
   6  11   1      612.43      486.83     83.87 o 
   7  11   1      109.59      103.34     49.46 o 
   8  11   1      495.99      484.57     52.83 o 
   9  11   1      515.51      565.61     72.27 o 
  10  11   1      170.49      180.61     68.91 o 
  11  11   1      164.19      187.22     43.87 o 
  12  11   1      110.81      138.57    117.44 o 
  13  11   1      497.31      562.56    128.12 o 
   0  12   1      136.19      160.05     32.68 o 
   1  12   1        1.15       -6.88     15.24 o 
   2  12   1        4.99      -15.74     14.38 o 
   3  12   1     1038.76     1029.02     94.08 o 
   4  12   1      318.45      308.40     49.51 o 
   5  12   1      226.35      298.78     67.39 o 
   6  12   1     1696.96     1774.00     61.60 o 
   7  12   1       54.91       89.44     27.49 o 
   8  12   1       37.07       72.00     60.36 o 
   9  12   1      949.19     1032.19    112.81 o 
  10  12   1      361.84      294.12     50.32 o 
  11  12   1     1407.54     1654.61     98.72 o 
  12  12   1      472.78      464.23    104.46 o 
   1  13   1      177.96      136.39     12.59 o 
   2  13   1      489.66      288.00     67.00 o 
   3  13   1      376.51      414.59     37.13 o 
   4  13   1      181.12      156.48     35.37 o 
   5  13   1      442.01      462.06     62.21 o 
   6  13   1      147.18      116.87     35.33 o 
   7  13   1        0.61       18.83     62.00 o 
   8  13   1      527.27      579.34     78.89 o 
   9  13   1       86.75       56.77     43.40 o 
  10  13   1       11.34       28.77     85.18 o 
   0  14   1       40.42       29.07     17.13 o 
   1  14   1      284.80      221.72     36.47 o 
   2  14   1        1.88       -0.17      9.43 o 
   3  14   1      338.09      293.66     35.60 o 
   4  14   1      207.22      182.57     20.14 o 
   5  14   1      403.35      343.49     27.50 o 
   6  14   1      382.68      340.22     42.04 o 
   7  14   1      108.31      108.10     15.78 o 
   8  14   1      178.09      125.48     42.87 o 
   9  14   1      861.89      915.46     78.60 o 
   1  15   1       58.69       60.21     17.62 o 
   2  15   1       59.09       67.21     17.03 o 
   3  15   1      147.99      139.99     14.20 o 
   4  15   1      419.75      333.05     55.28 o 
   5  15   1       54.84       39.74     26.24 o 
   6  15   1        9.84       14.77     25.32 o 
   7  15   1        0.82       16.54     17.20 o 
   0  16   1        0.69       -6.86     17.89 o 
   1  16   1      344.85      296.90     53.55 o 
   2  16   1       72.98       75.87      9.48 o 
   3  16   1      319.30      255.31     32.75 o 
   0   0   2     6150.60     6875.40     93.56 o 
   1   0   2      143.32      171.38      9.38 o 
   2   0   2    13232.12    12063.80    140.77 o 
   3   0   2    29327.87    28356.38    467.44 o 
   4   0   2    36598.77    34297.26    565.66 o 
   5   0   2      141.04      173.58     19.33 o 
   6   0   2      154.39      148.26     14.09 o 
   7   0   2     2772.13     2601.12    103.01 o 
   8   0   2      549.48      444.74     44.46 o 
   9   0   2      341.12      353.34     35.06 o 
  10   0   2     2543.82     2850.56    127.83 o 
  11   0   2      708.80      700.87     32.66 o 
  12   0   2      902.63     1182.90    126.01 o 
  13   0   2     4191.66     4299.78    204.10 o 
  14   0   2        0.06        5.42      5.75 o 
  15   0   2       83.65       78.55     12.40 o 
  16   0   2      969.91      885.69    112.81 o 
  17   0   2      813.15      785.01     75.43 o 
   1   1   2    14512.93    13359.37    155.95 o 
   2   1   2    13167.56    13095.50    115.59 o 
   3   1   2     2516.50     2722.69     51.58 o 
   4   1   2      231.98      218.14     12.71 o 
   5   1   2      129.06       85.97      7.45 o 
   6   1   2      448.54      324.64     18.81 o 
   7   1   2     1775.27     1835.77     53.77 o 
   8   1   2     1418.24     1363.94     72.22 o 
   9   1   2      349.94      516.74     36.98 o 
  10   1   2        4.17        6.50      5.92 o 
  11   1   2      145.09      178.13     19.84 o 
  12   1   2      965.70      969.70     85.85 o 
  13   1   2      277.88      267.21      9.89 o 
  14   1   2      535.80      532.96     55.59 o 
  15   1   2      753.52      727.25     59.33 o 
  16   1   2      334.76      357.86     18.09 o 
  17   1   2      119.52      114.34     29.08 o 
   0   2   2    19774.10    18109.13    456.26 o 
   1   2   2     5203.89     4792.06     85.96 o 
   2   2   2     1054.38     1104.28     41.75 o 
   3   2   2    28412.05    27135.86    366.02 o 
   4   2   2     7365.82     7851.11    101.95 o 
   5   2   2     2067.13     2092.07     44.85 o 
   6   2   2      748.38      588.89     24.69 o 
   7   2   2      132.57      168.56     21.81 o 
   8   2   2       12.45       30.11      5.46 o 
   9   2   2     1698.13     1739.10     48.09 o 
  10   2   2      940.89      884.37     64.84 o 
  11   2   2      160.60      110.93     14.73 o 
  12   2   2      528.11      591.50     63.32 o 
  13   2   2        6.40        2.85      6.83 o 
  14   2   2     1893.45     1997.49     57.04 o 
  15   2   2      592.92      657.64     54.71 o 
  16   2   2      458.41      421.48     36.69 o 
  17   2   2      739.68      796.65     53.50 o 
   1   3   2     1281.89     1349.09     46.23 o 
   2   3   2     3786.16     3746.65     78.88 o 
   3   3   2      612.68      558.29     25.09 o 
   4   3   2     1183.49     1387.24     31.38 o 
   5   3   2     7746.64     8009.61    118.74 o 
   6   3   2     6409.70     6405.03     93.83 o 
   7   3   2     5334.63     5433.68     77.70 o 
   8   3   2     4115.01     4703.11    143.64 o 
   9   3   2       70.47       57.30      6.74 o 
  10   3   2      998.32     1074.93     51.63 o 
  11   3   2      215.43      209.10     22.33 o 
  12   3   2     2323.86     2388.13     80.69 o 
  13   3   2      872.62      847.35    114.14 o 
  14   3   2       19.63       14.93     13.56 o 
  15   3   2      391.50      420.50     83.31 o 
  16   3   2       55.44       43.48     11.21 o 
  17   3   2      424.52      349.70     77.83 o 
   0   4   2     3709.05     3333.73     88.39 o 
   1   4   2      692.34      669.98     29.64 o 
   2   4   2      289.65      338.81     41.18 o 
   3   4   2     1798.03     1943.69     42.42 o 
   4   4   2     7437.53     7967.37     88.20 o 
   5   4   2     6752.98     6839.40     94.88 o 
   6   4   2       30.19       11.65      7.35 o 
   7   4   2     5368.30     6470.05    236.65 o 
   8   4   2     8659.55     9179.01    279.31 o 
   9   4   2        0.44        9.26      8.44 o 
  10   4   2      751.38      838.20     44.65 o 
  11   4   2        3.07        4.51     10.69 o 
  12   4   2        2.26       14.14      7.17 o 
  13   4   2      203.46      203.27     34.92 o 
  14   4   2      190.42      171.95     19.11 o 
  15   4   2       44.39       16.15     11.78 o 
  16   4   2      326.43      333.94     39.32 o 
  17   4   2        4.69       14.27     26.97 o 
   1   5   2      218.28      114.43     24.65 o 
   2   5   2    10367.38    10137.09    120.39 o 
   3   5   2      852.90      796.20     34.26 o 
   4   5   2      486.71      512.89     32.27 o 
   5   5   2     1042.68     1131.50     54.51 o 
   6   5   2     1836.44     1448.67     26.35 o 
   7   5   2       94.81       53.27      7.61 o 
   8   5   2      555.19      619.47     45.10 o 
   9   5   2      149.03      178.02     13.85 o 
  10   5   2      857.39      961.62     79.90 o 
  11   5   2       34.36       28.39     11.81 o 
  12   5   2      132.49      101.23     14.65 o 
  13   5   2      555.11      635.58     67.59 o 
  14   5   2       91.53       93.28     18.13 o 
  15   5   2      645.16      478.34     55.95 o 
  16   5   2      413.30      422.06     51.45 o 
  17   5   2       13.16       20.20     15.15 o 
   0   6   2     3153.35     3402.17    106.27 o 
   1   6   2      534.34      492.93     22.82 o 
   2   6   2        5.09        4.94     11.53 o 
   3   6   2     1266.28     1138.51     64.42 o 
   4   6   2       87.82       69.59     19.47 o 
   5   6   2      649.48      766.82     44.46 o 
   6   6   2      675.30      618.68     29.55 o 
   7   6   2       56.85       93.93     11.29 o 
   8   6   2      121.22      182.56     30.37 o 
   9   6   2     3205.54     3336.99     87.87 o 
  10   6   2     4838.97     5137.38    221.55 o 
  11   6   2       13.03       28.12     11.80 o 
  12   6   2      165.87      129.12     14.50 o 
  13   6   2        0.20        0.05     16.73 o 
  14   6   2     1555.56     1739.44     78.50 o 
  15   6   2      193.01      194.20     18.49 o 
  16   6   2      654.08      641.51     83.89 o 
   1   7   2     1006.22     1046.76     53.64 o 
   2   7   2       24.95       29.45     30.75 o 
   3   7   2      841.36      938.88     51.37 o 
   4   7   2      268.33      215.23     48.90 o 
   5   7   2     2066.17     2074.66     85.71 o 
   6   7   2       58.99       62.05     30.01 o 
   7   7   2     3255.35     3374.96     94.62 o 
   8   7   2     3432.54     3545.31     98.43 o 
   9   7   2     1022.90     1184.77    103.68 o 
  10   7   2      755.68     1016.54    162.65 o 
  11   7   2       16.28       46.98      7.57 o 
  12   7   2     1395.03     1423.53     61.63 o 
  13   7   2      281.90      264.57     46.37 o 
  14   7   2      555.64      510.09     95.14 o 
  15   7   2      630.11      526.62     69.74 o 
  16   7   2      732.82      783.06     69.75 o 
   0   8   2     8304.45     7887.15    316.66 o 
   1   8   2      820.19      881.07     42.02 o 
   2   8   2        7.79       29.05     15.83 o 
   3   8   2     1214.20     1000.34     47.50 o 
   4   8   2     1244.56     1187.84     58.23 o 
   5   8   2      432.32      431.43     85.32 o 
   6   8   2      188.99      199.57     38.48 o 
   7   8   2       30.50       26.12     45.46 o 
   8   8   2     8564.74     9006.07    367.37 o 
   9   8   2      172.93      183.86     36.07 o 
  10   8   2        2.27       32.55     59.31 o 
  11   8   2        8.97        6.47     54.58 o 
  12   8   2        0.75       20.18     92.83 o 
  13   8   2      249.00      211.17     38.13 o 
  14   8   2        0.18        0.13     14.79 o 
  15   8   2        0.84       -2.60     46.43 o 
   1   9   2     2851.16     2791.84     84.53 o 
   2   9   2       54.55       36.71     28.11 o 
   3   9   2      307.33      348.35     52.84 o 
   4   9   2       10.51       26.16     21.27 o 
   5   9   2      132.30      102.94     41.20 o 
   6   9   2     3237.28     3030.90    132.01 o 
   7   9   2      200.68      258.03     19.11 o 
   8   9   2       48.90       42.25     25.29 o 
   9   9   2      791.86      799.61    137.67 o 
  10   9   2      174.19      151.56     47.09 o 
  11   9   2       31.07       45.44     56.37 o 
  12   9   2      599.77      629.29     98.96 o 
  13   9   2        9.61       45.08     96.76 o 
  14   9   2       79.89       40.47    106.48 o 
   0  10   2      291.52      243.35     69.90 o 
   1  10   2       37.12       23.97     27.40 o 
   2  10   2        8.25       29.68     29.98 o 
   3  10   2      114.45      108.18     40.03 o 
   4  10   2     2973.69     3314.43    139.00 o 
   5  10   2      522.84      631.21     81.09 o 
   6  10   2      817.14      926.92     76.03 o 
   7  10   2      543.37      537.74     94.27 o 
   8  10   2      453.13      397.18     80.00 o 
   9  10   2       78.07      114.30     35.41 o 
  10  10   2      220.93      287.85     50.57 o 
  11  10   2      314.75      402.41     80.34 o 
  12  10   2      144.06      127.99    102.19 o 
  13  10   2       86.39      151.17     99.18 o 
  14  10   2      389.68      373.45     98.41 o 
   1  11   2       65.80       13.84     22.68 o 
   2  11   2        1.81      -15.10     18.26 o 
   3  11   2       77.69       54.57     21.20 o 
   4  11   2       88.01       72.76     33.93 o 
   5  11   2        1.31        4.61     10.05 o 
   6  11   2     2398.49     2449.38     75.79 o 
   7  11   2     1253.62     1329.98     65.15 o 
   8  11   2     1181.40     1286.92     74.36 o 
   9  11   2        1.81      -14.72     73.12 o 
  10  11   2      865.89      866.56    119.46 o 
  11  11   2      249.09      254.52     81.78 o 
  12  11   2      176.81      179.47     74.36 o 
  13  11   2       14.72       36.10     15.89 o 
   0  12   2       40.87       78.49     41.89 o 
   1  12   2       55.87       32.36     25.49 o 
   2  12   2        7.21       -9.53     15.00 o 
   3  12   2        0.59        7.59     12.12 o 
   4  12   2        1.13       12.82     27.59 o 
   5  12   2      500.22      522.42     59.45 o 
   6  12   2      523.77      492.29     42.96 o 
   7  12   2        1.71        8.97     13.90 o 
   8  12   2     1158.18     1197.14    132.84 o 
   9  12   2       28.69       29.38     38.08 o 
  10  12   2      705.11      765.07    102.77 o 
  11  12   2       94.83       61.20     59.82 o 
  12  12   2      346.77      415.54     82.08 o 
   1  13   2      820.36      773.59     68.07 o 
   2  13   2     1798.67     1984.25     86.17 o 
   3  13   2       39.07       38.61     24.73 o 
   4  13   2      246.63      201.22     38.71 o 
   5  13   2      117.65      131.17     38.24 o 
   6  13   2     1083.30     1176.41     55.36 o 
   7  13   2        1.73       40.49     97.44 o 
   8  13   2      200.68      151.68     35.94 o 
   9  13   2      214.52      203.54     49.91 o 
  10  13   2        0.17       23.20     24.57 o 
   0  14   2     4694.55     5435.98    177.68 o 
   1  14   2      134.50      100.67     25.48 o 
   2  14   2      248.66      263.31     25.66 o 
   3  14   2      228.49      208.33     32.77 o 
   4  14   2       18.46       28.32      9.81 o 
   5  14   2      121.01      113.15     16.70 o 
   6  14   2      409.66      342.69     42.03 o 
   7  14   2      132.85      140.23     19.49 o 
   8  14   2      257.97      215.58     29.63 o 
   9  14   2      894.50     1025.02     73.17 o 
   1  15   2       78.31       79.44     12.83 o 
   2  15   2       50.96       38.23     14.12 o 
   3  15   2        0.18       30.55     18.08 o 
   4  15   2       15.19       21.90     16.26 o 
   5  15   2      228.47      183.07     22.83 o 
   6  15   2      136.22      125.34     17.64 o 
   0  16   2     3021.71     3126.68    307.86 o 
   1  16   2       10.39       21.26     12.12 o 
   2  16   2      180.79      131.34     14.66 o 
   3  16   2      609.77      478.03    109.18 o 
   1   1   3     3187.20     2836.71     46.19 o 
   2   1   3     2367.11     2138.15     35.36 o 
   3   1   3    18121.66    17763.79    163.45 o 
   4   1   3     5077.20     4898.41    104.07 o 
   5   1   3       65.07       69.65      7.04 o 
   6   1   3     2193.28     2470.30     60.29 o 
   7   1   3     3316.64     3071.80     79.87 o 
   8   1   3     1682.21     1526.47     79.58 o 
   9   1   3      783.68      770.14     41.23 o 
  10   1   3      126.64      126.19     12.95 o 
  11   1   3       71.83       72.78     13.70 o 
  12   1   3     1277.91     1313.69     63.89 o 
  13   1   3       31.83       36.96      9.96 o 
  14   1   3      379.13      423.52     46.49 o 
  15   1   3      372.68      409.39     78.39 o 
  16   1   3       75.39       77.30     16.50 o 
  17   1   3      793.88      812.57     58.62 o 
   0   2   3     2851.87     2649.17     75.57 o 
   1   2   3    68273.23    64400.76   3386.94 o 
   2   2   3    30869.64    30413.83    321.67 o 
   3   2   3     8416.96     8689.26     99.71 o 
   4   2   3    15040.79    14931.55    153.95 o 
   5   2   3      220.04      163.41     11.53 o 
   6   2   3     3374.68     3261.45     79.59 o 
   7   2   3     1557.69     1544.70     43.40 o 
   8   2   3     1092.15     1156.69     52.63 o 
   9   2   3     1853.96     1831.89     77.23 o 
  10   2   3      143.09      111.55      9.93 o 
  11   2   3      298.93      320.26     33.56 o 
  12   2   3      491.56      506.86     50.90 o 
  13   2   3       92.65       85.88     12.66 o 
  14   2   3     4228.75     4451.61    143.93 o 
  15   2   3       27.18       26.74      9.25 o 
  16   2   3       91.93       93.60     17.20 o 
  17   2   3      167.66      168.62     15.80 o 
   1   3   3     9080.51     8878.63    104.67 o 
   2   3   3     4959.79     4361.57     85.01 o 
   3   3   3    14189.60    13706.41    161.87 o 
   4   3   3       23.01       21.27      5.24 o 
   5   3   3     1946.48     1837.31     40.27 o 
   6   3   3     4990.35     5341.26     80.70 o 
   7   3   3     1578.41     1465.45     33.54 o 
   8   3   3     5062.50     5280.14    174.09 o 
   9   3   3      116.15      110.39      5.75 o 
  10   3   3      716.54      666.66     54.73 o 
  11   3   3     1477.62     1461.53     68.95 o 
  12   3   3     3420.12     3284.00    103.39 o 
  13   3   3      362.37      249.33     31.32 o 
  14   3   3      652.54      607.15     51.07 o 
  15   3   3      221.79      196.99     21.11 o 
  16   3   3        5.93       17.82     23.46 o 
  17   3   3       11.09       28.98     11.12 o 
   0   4   3     3224.78     2716.38     77.64 o 
   1   4   3     4082.36     3987.74     76.95 o 
   2   4   3     1166.08     1376.26     34.26 o 
   3   4   3     8109.50     8787.94    148.52 o 
   4   4   3     1278.65     1395.04     36.85 o 
   5   4   3     5466.39     5379.98     93.19 o 
   6   4   3     8640.91     9098.43    122.10 o 
   7   4   3      303.72      350.97     20.82 o 
   8   4   3        3.87        5.21     10.05 o 
   9   4   3      966.77      907.46     67.80 o 
  10   4   3     1234.81     1170.82     33.03 o 
  11   4   3     1596.04     1634.60     79.39 o 
  12   4   3     1714.58     1677.74    129.20 o 
  13   4   3       92.43      119.67     11.47 o 
  14   4   3     4652.34     4904.93    189.31 o 
  15   4   3      295.25      297.05     39.89 o 
  16   4   3        0.44       40.97      9.28 o 
  17   4   3      874.22     1005.80     60.43 o 
   1   5   3     4109.21     4079.66     72.89 o 
   2   5   3     3627.60     3880.25     77.58 o 
   3   5   3     4759.50     5121.53     79.22 o 
   4   5   3     2975.82     3313.03     72.76 o 
   5   5   3     4165.71     4360.90    102.88 o 
   6   5   3     6166.57     6403.33    193.79 o 
   7   5   3     2490.69     2838.81    111.78 o 
   8   5   3      219.46      185.88      9.57 o 
   9   5   3       26.79       45.79     10.27 o 
  10   5   3       90.97       89.03     11.13 o 
  11   5   3       47.12       69.91     15.35 o 
  12   5   3     4078.34     4321.28    145.54 o 
  13   5   3     1367.42     1398.65     56.88 o 
  14   5   3      247.19      205.29     37.17 o 
  15   5   3       22.13       11.86     18.72 o 
  16   5   3      248.10      220.31     29.77 o 
   0   6   3      513.77      470.56     35.21 o 
   1   6   3     3766.91     4106.25    118.26 o 
   2   6   3        0.04        9.13     27.27 o 
   3   6   3     1619.57     1566.87     39.85 o 
   4   6   3     6126.90     5914.36    144.21 o 
   5   6   3     6720.41     6718.12    179.38 o 
   6   6   3      192.41      201.53     49.11 o 
   7   6   3      656.58      702.14     57.31 o 
   8   6   3     3606.48     3803.55    124.08 o 
   9   6   3      222.17      213.67     20.39 o 
  10   6   3     3816.51     3997.40    151.67 o 
  11   6   3      732.89      700.62    111.32 o 
  12   6   3       57.32       72.93      8.58 o 
  13   6   3      390.95      390.65     33.20 o 
  14   6   3        9.23       37.10     11.33 o 
  15   6   3      205.47      218.76     24.00 o 
  16   6   3        8.28       32.11     13.80 o 
   1   7   3      130.81      107.61     17.93 o 
   2   7   3        6.83       29.34     13.92 o 
   3   7   3     1748.54     1727.81     34.56 o 
   4   7   3        0.03       13.24     17.39 o 
   5   7   3      100.79      117.26     63.08 o 
   6   7   3      770.52      779.97     54.57 o 
   7   7   3     2545.18     2704.44     82.20 o 
   8   7   3      181.30      188.36     99.24 o 
   9   7   3      724.25      711.04     94.95 o 
  10   7   3      858.59     1002.12    103.99 o 
  11   7   3      641.31      561.13    134.63 o 
  12   7   3     1466.66     1523.77     62.87 o 
  13   7   3       20.58       27.01      8.81 o 
  14   7   3       55.51       37.46     20.03 o 
  15   7   3      545.46      572.63     77.26 o 
  16   7   3      100.51      110.82     17.22 o 
   0   8   3      120.75      131.72     30.03 o 
   1   8   3      880.59      457.09     96.31 o 
   2   8   3      130.13       55.90     33.29 o 
   3   8   3      416.76      409.62     25.25 o 
   4   8   3      254.55      348.08     42.66 o 
   5   8   3     1439.76     1495.92     66.90 o 
   6   8   3     5308.35     5441.90    152.12 o 
   7   8   3      191.88      228.51     52.82 o 
   8   8   3        1.04        9.15     33.16 o 
   9   8   3     1669.86     1669.45    116.73 o 
  10   8   3     1231.86     1196.99    162.51 o 
  11   8   3        4.14       32.67     67.81 o 
  12   8   3        0.46        9.14    130.70 o 
  13   8   3       41.73       25.95     61.89 o 
  14   8   3       67.67       49.87     47.10 o 
  15   8   3        5.59        8.61     58.13 o 
   1   9   3        6.68       15.13     13.21 o 
   2   9   3      190.94      207.26     33.33 o 
   3   9   3     2147.10     2163.17     99.72 o 
   4   9   3      221.81      229.33     28.19 o 
   5   9   3     2041.73     2193.69    106.07 o 
   6   9   3     2062.06     2255.06    125.74 o 
   7   9   3     1139.79     1165.66     60.53 o 
   8   9   3       13.68       38.15     20.91 o 
   9   9   3      221.63      163.52    107.02 o 
  10   9   3        0.20       -6.35     67.50 o 
  11   9   3        0.72       -0.25    143.84 o 
  12   9   3      239.18      231.09    103.88 o 
  13   9   3      234.03      254.35     47.86 o 
  14   9   3      520.53      535.01    114.97 o 
   0  10   3     1045.42      851.53    111.93 o 
   1  10   3      582.65      383.56    126.50 o 
   2  10   3       71.83       86.80     26.09 o 
   3  10   3      399.26      465.98     80.81 o 
   4  10   3      621.09      680.32     61.31 o 
   5  10   3       60.02       55.58     41.43 o 
   6  10   3     2288.93     2368.05    108.96 o 
   7  10   3       19.10       29.93     32.69 o 
   8  10   3      235.06      301.46     45.78 o 
   9  10   3      647.69      495.35    109.74 o 
  10  10   3       80.81      123.56    109.32 o 
  11  10   3       34.04       42.87     62.84 o 
  12  10   3      138.81      220.27    121.03 o 
  13  10   3       47.22       42.22     50.84 o 
  14  10   3      195.48      171.42     36.66 o 
   1  11   3     1335.19     1376.43     70.18 o 
   2  11   3     1196.16     1146.70     73.47 o 
   3  11   3     1172.38     1277.47     64.71 o 
   4  11   3      385.96      372.25     62.11 o 
   5  11   3      320.82      286.15     30.12 o 
   6  11   3      591.08      651.92     65.34 o 
   7  11   3      768.28      692.94     82.71 o 
   8  11   3       27.86       27.21     32.88 o 
   9  11   3      255.98      244.16     41.42 o 
  10  11   3      431.24      473.70     90.53 o 
  11  11   3      299.03      313.72     44.10 o 
  12  11   3      501.60      461.35     97.05 o 
  13  11   3      124.50       90.37     54.17 o 
   0  12   3     1109.70     1124.25    115.16 o 
   1  12   3      614.94      538.42     82.17 o 
   2  12   3        1.19        7.78      7.78 o 
   3  12   3      472.84      507.72     55.59 o 
   4  12   3        3.27       35.23     23.21 o 
   5  12   3     1045.01     1153.93    100.47 o 
   6  12   3        6.23        6.01     23.67 o 
   7  12   3        0.04       38.85     67.98 o 
   8  12   3       99.93      151.22     25.72 o 
   9  12   3      103.33      118.24     33.81 o 
  10  12   3      892.25     1046.64     65.12 o 
  11  12   3       33.07       50.08     65.73 o 
   1  13   3      221.05      170.25     16.53 o 
   2  13   3      271.70      227.11     40.26 o 
   3  13   3       47.91       48.41     17.31 o 
   4  13   3       23.09       18.56     21.83 o 
   5  13   3       27.86       24.77     20.87 o 
   6  13   3      299.11      286.25     33.10 o 
   7  13   3      554.92      544.36     96.71 o 
   8  13   3       24.26       34.16     14.47 o 
   9  13   3       14.93       27.37     54.71 o 
  10  13   3      123.58       79.70     40.45 o 
   0  14   3      595.72      609.78    106.00 o 
   1  14   3       26.53       40.73     10.41 o 
   2  14   3      215.13      203.37     25.04 o 
   3  14   3      112.71      132.21     22.95 o 
   4  14   3        5.08       24.11     12.29 o 
   5  14   3     1180.99     1284.21    104.63 o 
   6  14   3      346.32      352.81     42.69 o 
   7  14   3        5.94       31.85     36.45 o 
   8  14   3      576.96      694.28     68.74 o 
   1  15   3      299.90      266.53     39.91 o 
   2  15   3       94.32       87.56     14.34 o 
   3  15   3       56.71       40.87     13.67 o 
   4  15   3      518.21      472.10     75.38 o 
   5  15   3        0.49       27.06     15.07 o 
   6  15   3        9.66       22.10     16.03 o 
   0  16   3       37.52       75.97     70.70 o 
   1  16   3       60.20       56.09     12.18 o 
   2  16   3      171.93      171.75     31.26 o 
   0   0   4     1572.21     1793.42     51.44 o 
   1   0   4     2331.62     2315.14     46.07 o 
   2   0   4      264.26      225.11     11.96 o 
   3   0   4    20008.54    18445.22    215.14 o 
   4   0   4      954.17      704.55     38.91 o 
   5   0   4    17450.72    17106.33    355.37 o 
   6   0   4     1155.80     1310.12     55.30 o 
   7   0   4     2324.35     2438.90     83.55 o 
   8   0   4     5998.79     6279.53    291.95 o 
   9   0   4      178.55      186.00     46.56 o 
  10   0   4        2.93        0.01      7.19 o 
  11   0   4    11784.51    11983.52   1292.23 o 
  12   0   4        3.29       25.99     22.92 o 
  13   0   4     3165.35     3091.81    148.38 o 
  14   0   4     3499.10     3734.18    272.49 o 
  15   0   4      554.35      516.03     97.79 o 
  16   0   4      606.47      649.14    162.04 o 
  17   0   4        6.15       11.80     12.90 o 
   1   1   4    14185.48    13643.84    104.10 o 
   2   1   4     2271.11     2191.58     35.05 o 
   3   1   4     2021.78     1838.01     29.58 o 
   4   1   4        5.16       11.33      2.97 o 
   5   1   4     6253.34     5857.23     67.24 o 
   6   1   4     1149.21     1390.84     39.93 o 
   7   1   4      260.14      296.48     15.61 o 
   8   1   4      878.76      988.73     45.30 o 
   9   1   4      819.21      835.64     40.47 o 
  10   1   4     5101.60     5316.55    154.67 o 
  11   1   4       33.79       43.32      5.58 o 
  12   1   4     1796.73     1929.67     89.11 o 
  13   1   4      476.11      522.40     82.46 o 
  14   1   4      142.88      137.36     11.21 o 
  15   1   4      126.27      108.20     21.35 o 
  16   1   4       10.56       13.11      9.89 o 
  17   1   4        0.27        8.77      9.45 o 
   0   2   4    14347.24    14151.49    194.70 o 
   1   2   4      354.63      338.10     23.61 o 
   2   2   4     1218.27     1006.09     38.36 o 
   3   2   4     3939.63     3623.69     63.67 o 
   4   2   4     5641.20     5239.41     65.63 o 
   5   2   4       41.26       41.45      4.34 o 
   6   2   4      408.15      433.86     23.48 o 
   7   2   4       46.82       19.61      2.71 o 
   8   2   4     2227.84     2361.87    107.32 o 
   9   2   4     1354.16     1424.99     66.79 o 
  10   2   4     3766.82     3910.44    101.07 o 
  11   2   4      365.59      363.43     37.38 o 
  12   2   4     2149.91     2241.08     69.82 o 
  13   2   4       23.74        7.38     10.99 o 
  14   2   4      255.12      192.46     32.87 o 
  15   2   4       21.35       23.49      8.56 o 
  16   2   4      366.59      360.26     19.97 o 
  17   2   4      693.40      699.29     66.91 o 
   1   3   4     5600.06     5702.97     85.87 o 
   2   3   4      849.08      827.37     32.77 o 
   3   3   4        4.39       11.04      9.77 o 
   4   3   4      450.93      393.03     15.63 o 
   5   3   4     4759.24     5573.71     88.26 o 
   6   3   4     4261.60     4665.97     69.01 o 
   7   3   4      744.35      728.23     39.12 o 
   8   3   4       19.96       28.27      6.60 o 
   9   3   4     4896.82     5310.64    167.02 o 
  10   3   4      176.38      146.73     17.89 o 
  11   3   4      506.83      544.58     59.48 o 
  12   3   4     1087.41     1052.33     67.90 o 
  13   3   4        2.40      -14.37      9.67 o 
  14   3   4      466.78      460.18     43.07 o 
  15   3   4      507.83      544.95     78.16 o 
  16   3   4      766.60      803.35     54.29 o 
  17   3   4      137.36      104.95     11.91 o 
   0   4   4      183.82      136.94     26.75 o 
   1   4   4     1429.16     1462.94     36.87 o 
   2   4   4      639.40      742.13     30.50 o 
   3   4   4     1167.59     1287.62     40.20 o 
   4   4   4    13096.33    14124.63    171.70 o 
   5   4   4     3622.33     4036.50     76.07 o 
   6   4   4      283.63      276.98     11.81 o 
   7   4   4      929.35     1018.81     43.71 o 
   8   4   4      502.20      498.06     50.06 o 
   9   4   4      343.07      321.42     20.84 o 
  10   4   4      784.01      876.35     41.29 o 
  11   4   4      813.01      891.26     91.94 o 
  12   4   4      129.75      134.20     12.82 o 
  13   4   4        2.73       11.92     13.04 o 
  14   4   4      139.73      130.60     27.54 o 
  15   4   4      141.20       89.37     22.97 o 
  16   4   4       99.01      112.90     18.80 o 
  17   4   4       28.18       41.26      7.82 o 
   1   5   4    10761.17    10817.21    213.67 o 
   2   5   4      812.78      604.63     28.78 o 
   3   5   4     4207.73     4330.16     90.16 o 
   4   5   4      441.84      471.24     39.50 o 
   5   5   4     4217.38     4438.71     80.79 o 
   6   5   4     8364.57     9112.21    249.61 o 
   7   5   4     3741.64     3994.83    107.81 o 
   8   5   4        8.41       52.98     15.06 o 
   9   5   4     4109.28     4317.65    123.01 o 
  10   5   4      790.57      819.97     68.45 o 
  11   5   4      237.94      238.01     18.21 o 
  12   5   4     1589.52     1577.63    121.36 o 
  13   5   4        4.87        5.93      7.99 o 
  14   5   4        0.13       -1.25     12.47 o 
  15   5   4      102.90       92.47     23.09 o 
  16   5   4      134.62      110.84     17.25 o 
   0   6   4    10251.60    11197.20    214.24 o 
   1   6   4      995.87      866.58     46.70 o 
   2   6   4       82.49      110.90     17.46 o 
   3   6   4     7746.81     7816.21    125.00 o 
   4   6   4    16821.69    18284.76    221.39 o 
   5   6   4      845.19      937.13     42.35 o 
   6   6   4       46.68       49.14     47.71 o 
   7   6   4     5540.95     6241.37    195.41 o 
   8   6   4     1742.24     1836.98    103.10 o 
   9   6   4     1138.15     1105.87     92.12 o 
  10   6   4      430.77      360.22     40.40 o 
  11   6   4      104.56       99.49     11.15 o 
  12   6   4     1855.06     1834.63     85.43 o 
  13   6   4      104.34      102.47     14.73 o 
  14   6   4       24.53       35.30     11.62 o 
  15   6   4       42.61       58.01     11.76 o 
  16   6   4      378.46      285.08     54.10 o 
   1   7   4     3446.36     3285.79     84.83 o 
   2   7   4     1190.54     1197.58     53.26 o 
   3   7   4        0.18       15.38     29.68 o 
   4   7   4       10.55       13.54     48.82 o 
   5   7   4     1906.54     1977.27     85.73 o 
   6   7   4     2158.45     2430.15    117.56 o 
   7   7   4      155.25      195.01     72.29 o 
   8   7   4      544.49      622.47     68.85 o 
   9   7   4     6268.97     6908.49    252.85 o 
  10   7   4     1164.19     1108.42    104.08 o 
  11   7   4     1235.22     1298.10    169.37 o 
  12   7   4      360.35      311.77     48.54 o 
  13   7   4        1.90       -9.26     13.01 o 
  14   7   4       19.75        2.90     15.94 o 
  15   7   4      687.36      740.24     68.20 o 
   0   8   4     1903.38     1747.43     55.70 o 
   1   8   4     4236.91     4013.20    117.90 o 
   2   8   4       40.05       37.08      8.34 o 
   3   8   4     5206.76     5088.72    136.30 o 
   4   8   4     3049.45     3279.47     95.87 o 
   5   8   4     2515.37     2672.90     48.10 o 
   6   8   4      216.88      213.94     28.31 o 
   7   8   4     2372.88     2377.17    119.13 o 
   8   8   4      605.67      764.31     91.19 o 
   9   8   4      147.07      113.02     52.59 o 
  10   8   4       24.77       -3.72     34.69 o 
  11   8   4      948.52      925.85     87.06 o 
  12   8   4        9.69       -9.95     60.41 o 
  13   8   4        3.64       51.86     66.65 o 
  14   8   4      226.40      202.07     48.23 o 
  15   8   4       27.35       47.12     82.43 o 
   1   9   4      542.31      548.19     35.83 o 
   2   9   4       25.31       43.61     10.40 o 
   3   9   4       84.78       36.34     12.34 o 
   4   9   4      285.24      275.81     46.91 o 
   5   9   4     2066.24     2138.34     94.94 o 
   6   9   4      186.73      248.47    112.13 o 
   7   9   4      621.55      646.71     98.28 o 
   8   9   4      196.98      235.49     72.51 o 
   9   9   4      481.02      465.63     64.73 o 
  10   9   4       11.45       21.64     43.88 o 
  11   9   4       49.59       41.37     32.48 o 
  12   9   4       21.16       43.72    130.01 o 
  13   9   4       82.91       64.51     50.34 o 
  14   9   4       39.60       36.41     54.56 o 
   0  10   4     1021.60     1051.70     96.71 o 
   1  10   4      337.29      307.46     34.45 o 
   2  10   4      197.97      133.10     30.47 o 
   3  10   4        0.37       11.51     20.30 o 
   4  10   4       41.87       59.66     13.01 o 
   5  10   4      284.75      205.48     65.92 o 
   6  10   4      232.75      197.27     50.02 o 
   7  10   4        0.74      -12.68     63.73 o 
   8  10   4     5603.78     6018.85    158.89 o 
   9  10   4      163.37      170.88     66.55 o 
  10  10   4       77.53       58.95     31.98 o 
  11  10   4      109.89      117.92     76.46 o 
  12  10   4        1.00        9.58     69.65 o 
  13  10   4      424.50      396.46    101.26 o 
   1  11   4      243.17      224.92     28.41 o 
   2  11   4     1551.83     1542.90     75.14 o 
   3  11   4      117.30       84.02     22.29 o 
   4  11   4      310.61      277.17     25.77 o 
   5  11   4      859.91      971.46     85.02 o 
   6  11   4       12.60       62.39     26.78 o 
   7  11   4      144.15      131.32     66.17 o 
   8  11   4       41.31       50.68     18.26 o 
   9  11   4       57.08       32.51     34.58 o 
  10  11   4        9.26       15.72     55.38 o 
  11  11   4      283.29      264.37     77.12 o 
  12  11   4       23.48       34.12     64.86 o 
   0  12   4      448.70       96.60    177.31 o 
   1  12   4       71.07       94.80     22.89 o 
   2  12   4      390.56      362.29     51.72 o 
   3  12   4      421.22      444.23     52.54 o 
   4  12   4       20.37       13.68     29.30 o 
   5  12   4     1080.09     1181.38     73.66 o 
   6  12   4       14.93       16.25     29.86 o 
   7  12   4      277.70      313.22     52.27 o 
   8  12   4      196.35      246.86     38.19 o 
   9  12   4      751.06      758.01     98.54 o 
  10  12   4       21.17       16.30     37.57 o 
  11  12   4       94.27      130.44     35.78 o 
   1  13   4      948.77     1002.83     85.43 o 
   2  13   4      133.54      113.98     15.61 o 
   3  13   4      853.81      975.82     60.88 o 
   4  13   4       91.09       78.06     25.80 o 
   5  13   4     1997.17     2573.73     99.78 o 
   6  13   4     1117.48     1136.18     80.01 o 
   7  13   4       41.93       68.44     31.01 o 
   8  13   4      247.21      229.53     61.95 o 
   9  13   4      659.87      826.01     58.56 o 
  10  13   4      177.23      191.93     74.07 o 
   0  14   4      925.42      942.12    138.29 o 
   1  14   4       20.49       12.11     11.58 o 
   2  14   4      727.80      612.89     80.72 o 
   3  14   4      846.15      918.59     88.68 o 
   4  14   4        6.71       13.97     17.07 o 
   5  14   4      304.30      241.77     41.52 o 
   6  14   4       50.92       80.10     30.58 o 
   7  14   4     2747.62     3276.19    198.04 o 
   8  14   4        0.02       43.78     17.70 o 
   1  15   4      498.71      502.39     65.64 o 
   2  15   4       39.48       36.70     17.03 o 
   3  15   4       53.28       52.87     27.16 o 
   4  15   4       62.88       80.11     31.88 o 
   5  15   4      139.07      114.20     19.12 o 
   6  15   4      312.12      236.89     41.81 o 
   0  16   4      115.29       83.25     48.40 o 
   1  16   4      160.60      162.87     24.60 o 
   1   1   5    21649.27    21542.65    156.12 o 
   2   1   5     2917.14     3045.00     45.43 o 
   3   1   5     3747.51     3463.09     52.65 o 
   4   1   5     4337.64     4161.82     49.61 o 
   5   1   5       31.97       11.14      3.38 o 
   6   1   5     3485.22     3960.00     81.10 o 
   7   1   5    11569.13    12275.09    172.79 o 
   8   1   5     2110.08     1987.11     83.97 o 
   9   1   5     1424.03     1524.86     65.72 o 
  10   1   5      347.33      410.12     41.73 o 
  11   1   5        0.37        9.64      8.53 o 
  12   1   5      148.19      138.41     16.38 o 
  13   1   5      440.88      458.55     53.58 o 
  14   1   5       12.27       20.18      5.87 o 
  15   1   5       90.97       87.35     12.07 o 
  16   1   5       34.33       42.47      6.16 o 
  17   1   5        2.17       21.82      9.38 o 
   0   2   5    54721.20    52945.84   1050.63 o 
   1   2   5     2925.67     2931.27     48.72 o 
   2   2   5     2150.87     1947.89     32.39 o 
   3   2   5     1172.21     1094.06     34.42 o 
   4   2   5      188.66      146.46      6.49 o 
   5   2   5     3952.14     4143.93     65.48 o 
   6   2   5      168.65      169.19     21.85 o 
   7   2   5     4051.50     4210.28     50.21 o 
   8   2   5     4030.30     4108.78    129.49 o 
   9   2   5      772.17      764.15     49.44 o 
  10   2   5      905.96      868.16     34.87 o 
  11   2   5       87.60       90.35      5.50 o 
  12   2   5      506.06      480.07     44.76 o 
  13   2   5      300.71      256.12     38.34 o 
  14   2   5       96.81      103.48     12.99 o 
  15   2   5      619.31      645.34     76.38 o 
  16   2   5       81.63       85.16     15.49 o 
  17   2   5       15.17       20.89     10.90 o 
   1   3   5    10406.17    10686.16    119.07 o 
   2   3   5     7709.84     7033.88     76.46 o 
   3   3   5      245.58      282.28     20.60 o 
   4   3   5    10676.05    11060.43    127.70 o 
   5   3   5     1972.56     1986.55     41.57 o 
   6   3   5     1143.71      964.92     52.53 o 
   7   3   5      174.28      149.89     22.59 o 
   8   3   5       39.46       57.16     14.61 o 
   9   3   5     1076.98     1195.83     64.23 o 
  10   3   5      158.30      142.15     17.60 o 
  11   3   5      818.86      856.67     75.71 o 
  12   3   5        2.14      -18.21     12.14 o 
  13   3   5      239.70      180.54     21.26 o 
  14   3   5       83.11       62.61     12.78 o 
  15   3   5       45.89       51.92     11.97 o 
  16   3   5       30.83       30.73     15.04 o 
  17   3   5      291.83      212.90     26.09 o 
   0   4   5      516.23      472.10     38.16 o 
   1   4   5    18261.74    18190.68    268.05 o 
   2   4   5     2289.62     2326.73     56.06 o 
   3   4   5     1769.42     1617.22     40.51 o 
   4   4   5      170.48      271.41     36.97 o 
   5   4   5     6340.53     6496.41    106.76 o 
   6   4   5    10844.67    11756.13    267.99 o 
   7   4   5     3833.36     3937.37     81.87 o 
   8   4   5     1393.92     1591.63     75.48 o 
   9   4   5      700.20      664.12     61.10 o 
  10   4   5     1944.60     1951.41     94.82 o 
  11   4   5      150.85      133.79     11.91 o 
  12   4   5        3.06      -12.63      8.42 o 
  13   4   5      126.14      140.76     15.69 o 
  14   4   5       15.25       31.53     12.22 o 
  15   4   5      238.74      243.73     16.87 o 
  16   4   5      203.92      186.97     22.66 o 
   1   5   5       26.44       38.25     16.36 o 
   2   5   5     1451.78     1378.91     63.02 o 
   3   5   5     1582.97     1551.53     86.88 o 
   4   5   5     4672.70     4834.06    107.07 o 
   5   5   5      820.25      779.36     51.76 o 
   6   5   5     3032.61     3128.47    122.07 o 
   7   5   5     1089.82     1158.19     49.09 o 
   8   5   5      210.69      204.89     16.18 o 
   9   5   5     1295.20     1456.75     80.15 o 
  10   5   5      103.79      106.53     10.96 o 
  11   5   5        9.68        7.79     11.09 o 
  12   5   5      276.15      217.86     35.81 o 
  13   5   5      283.84      291.22     35.83 o 
  14   5   5       81.45       49.27     20.47 o 
  15   5   5       65.59       88.62     13.33 o 
  16   5   5        1.00        5.17     16.15 o 
   0   6   5     3193.76     2837.28     99.63 o 
   1   6   5      294.83      351.41     28.00 o 
   2   6   5      180.28      195.97     24.47 o 
   3   6   5       48.18       49.76     11.84 o 
   4   6   5     2974.04     2997.37    117.10 o 
   5   6   5      481.98      417.56     27.85 o 
   6   6   5     1906.93     2143.53     79.47 o 
   7   6   5        5.47       10.72     32.96 o 
   8   6   5      318.36      280.51     40.13 o 
   9   6   5     6216.11     6601.83    373.73 o 
  10   6   5     3441.64     3631.92    124.78 o 
  11   6   5      235.94      189.73     15.23 o 
  12   6   5       29.85       -3.23     15.22 o 
  13   6   5      283.75      228.00     36.76 o 
  14   6   5       31.30       36.54      6.83 o 
  15   6   5      124.47       94.27     11.99 o 
  16   6   5      334.89      255.14     36.67 o 
   1   7   5      461.49      469.67     39.94 o 
   2   7   5      277.99      311.36     30.17 o 
   3   7   5      581.53      629.62     39.75 o 
   4   7   5      128.54      159.38     35.20 o 
   5   7   5      690.29      687.29     45.81 o 
   6   7   5      365.55      433.81     77.67 o 
   7   7   5      251.47      263.76     65.45 o 
   8   7   5     2045.90     1984.92    194.14 o 
   9   7   5     1564.57     1635.10    164.85 o 
  10   7   5       89.39       32.64    183.46 o 
  11   7   5        1.34       26.56     79.54 o 
  12   7   5       53.44       35.53     21.63 o 
  13   7   5      896.57     1001.79     70.36 o 
  14   7   5       67.25       83.28     15.64 o 
  15   7   5       58.54       76.26      9.85 o 
   0   8   5     4196.06     4067.91    155.31 o 
   1   8   5        0.76       -5.59     17.56 o 
   2   8   5     1375.08     1182.46     53.98 o 
   3   8   5      321.66      352.02     42.25 o 
   4   8   5     1131.96     1274.97    153.36 o 
   5   8   5      808.96      793.60    114.08 o 
   6   8   5      321.71      395.33     59.94 o 
   7   8   5       17.46        6.49     44.94 o 
   8   8   5     2748.52     2951.93    106.59 o 
   9   8   5      415.58      428.68     78.57 o 
  10   8   5      674.49      754.79     95.23 o 
  11   8   5      105.14      118.03    180.52 o 
  12   8   5      251.29      233.23     24.60 o 
  13   8   5       24.56       26.69     78.71 o 
  14   8   5        1.28        4.51     35.16 o 
  15   8   5      219.61      214.94     65.52 o 
   1   9   5     1223.86     1173.82     55.32 o 
   2   9   5      130.92      149.15     25.79 o 
   3   9   5       12.18       23.72     12.18 o 
   4   9   5     1216.85     1167.41     80.05 o 
   5   9   5     1028.13     1017.58     76.98 o 
   6   9   5      253.75      218.74     65.03 o 
   7   9   5     4634.19     4878.25    166.06 o 
   8   9   5     1087.43     1205.91     90.69 o 
   9   9   5        5.89       15.91     95.14 o 
  10   9   5      286.58      355.83    122.49 o 
  11   9   5      748.05      860.40     80.94 o 
  12   9   5     3268.45     3095.24    331.34 o 
  13   9   5        1.80       39.00    130.92 o 
  14   9   5       42.23       55.34    147.15 o 
   0  10   5     4738.96     5196.92    268.00 o 
   1  10   5       34.03       33.60     27.02 o 
   2  10   5      245.09      206.53     26.05 o 
   3  10   5     1359.21     1421.39     64.52 o 
   4  10   5      203.89      209.19     13.87 o 
   5  10   5      103.37      108.14     28.58 o 
   6  10   5     1393.42     1486.36    100.95 o 
   7  10   5        2.80       10.28     50.87 o 
   8  10   5      304.07      305.42     67.60 o 
   9  10   5      129.98      150.40     52.46 o 
  10  10   5       11.32        4.67     29.26 o 
  11  10   5        1.68        7.52     66.96 o 
  12  10   5       51.38       48.33     67.04 o 
  13  10   5        0.14      -25.57     46.55 o 
   1  11   5      390.51      381.51     38.99 o 
   2  11   5     8494.43     8902.65    409.72 o 
   3  11   5     2710.84     2932.66    174.12 o 
   4  11   5     1342.47     1379.24     93.13 o 
   5  11   5       56.55       71.44     58.25 o 
   6  11   5       17.08        1.22     35.99 o 
   7  11   5       86.03      128.96     26.73 o 
   8  11   5      224.76      216.80     41.24 o 
   9  11   5        3.48       19.89     38.49 o 
  10  11   5        6.57       19.76     56.96 o 
  11  11   5      119.54      116.90     36.17 o 
  12  11   5       90.32       76.73     15.40 o 
   0  12   5      824.61      822.78    104.96 o 
   1  12   5      457.26      240.59     54.07 o 
   2  12   5       86.30       71.71     16.05 o 
   3  12   5     1241.61     1334.99     72.68 o 
   4  12   5       60.21       54.65     13.65 o 
   5  12   5      932.03      998.78     89.38 o 
   6  12   5     2350.74     2649.14    107.03 o 
   7  12   5       37.50       26.22     33.90 o 
   8  12   5       20.51        4.47     23.41 o 
   9  12   5       99.05      113.45     60.64 o 
  10  12   5      207.64      182.42     97.45 o 
  11  12   5        0.14       -5.46     61.13 o 
   1  13   5       43.74       47.04      9.33 o 
   2  13   5      176.39      172.04     33.42 o 
   3  13   5      233.17      105.44     50.34 o 
   4  13   5      881.37      858.49    106.09 o 
   5  13   5        3.18        8.90     14.81 o 
   6  13   5      202.66       79.70     61.09 o 
   7  13   5        0.16       22.06     45.38 o 
   8  13   5       74.61       82.87      9.62 o 
   9  13   5       89.45       93.65     58.82 o 
  10  13   5      152.82      114.80     28.72 o 
   0  14   5      632.26      583.34    162.42 o 
   1  14   5     1469.49     1567.33    147.58 o 
   2  14   5       17.70       60.81     17.68 o 
   3  14   5        0.06       15.55     13.32 o 
   4  14   5     2583.59     2665.89    240.06 o 
   5  14   5      390.44      443.67     56.95 o 
   6  14   5      126.56      114.19     21.67 o 
   7  14   5      421.21      298.36     65.48 o 
   8  14   5       14.69       44.97     62.45 o 
   1  15   5      172.70      108.90     38.05 o 
   2  15   5      177.03      176.18     18.47 o 
   3  15   5        5.68      -12.52     43.97 o 
   4  15   5       77.64       88.22     15.91 o 
   5  15   5        0.78        5.06     38.34 o 
   0   0   6     7856.06     8458.42    156.69 o 
   1   0   6      738.87      684.46     29.70 o 
   2   0   6     2053.83     2206.60     43.78 o 
   3   0   6     3057.52     2864.29     66.35 o 
   4   0   6     3054.15     3060.63     78.40 o 
   5   0   6     1494.88     1391.55     38.82 o 
   6   0   6     5428.21     5111.03     88.62 o 
   7   0   6     7790.98     8103.45    291.92 o 
   8   0   6      724.68      672.45     39.04 o 
   9   0   6      991.20     1093.55     79.81 o 
  10   0   6     1642.78     1604.59    100.97 o 
  11   0   6       82.68       86.29      9.72 o 
  12   0   6     3038.76     3051.38    126.21 o 
  13   0   6      233.63      199.86     39.66 o 
  14   0   6     2447.19     2453.69    107.05 o 
  15   0   6      474.93      457.21     99.21 o 
  16   0   6       22.99       39.28      8.25 o 
  17   0   6       13.99       13.96     11.56 o 
   1   1   6     5544.37     5167.60     81.37 o 
   2   1   6     5921.41     5709.44     50.85 o 
   3   1   6      178.30      182.49      6.74 o 
   4   1   6     1920.69     1765.04     31.59 o 
   5   1   6      941.15      980.90     38.28 o 
   6   1   6      208.91      166.30     17.55 o 
   7   1   6      833.43      878.32     32.66 o 
   8   1   6      407.88      411.56     18.60 o 
   9   1   6     3556.02     3497.85     97.19 o 
  10   1   6      708.36      754.17     36.05 o 
  11   1   6     2559.58     2657.61    107.88 o 
  12   1   6     1305.00     1367.96     76.81 o 
  13   1   6       99.92       98.76      7.42 o 
  14   1   6        0.31        3.81      9.75 o 
  15   1   6     2937.42     3328.65    110.51 o 
  16   1   6        0.03       17.29      9.64 o 
  17   1   6      220.99      163.16     13.81 o 
   0   2   6    42750.61    41669.11    751.20 o 
   1   2   6       48.83       68.99      9.38 o 
   2   2   6     2034.76     2165.60     41.20 o 
   3   2   6       48.39       48.98      3.86 o 
   4   2   6      984.47     1003.22     32.42 o 
   5   2   6       89.38       61.30      6.65 o 
   6   2   6       10.34        8.20      5.27 o 
   7   2   6     1386.66     1444.30     57.42 o 
   8   2   6      570.77      475.62     21.04 o 
   9   2   6     1339.32     1431.48     60.50 o 
  10   2   6        0.00       -2.93      6.44 o 
  11   2   6        1.64        5.16      8.98 o 
  12   2   6      273.78      256.26     17.53 o 
  13   2   6     4839.70     5020.39    104.88 o 
  14   2   6       88.06       43.36     18.18 o 
  15   2   6      200.97      223.62     15.27 o 
  16   2   6       63.56       65.62      7.10 o 
  17   2   6      481.18      501.26    100.45 o 
   1   3   6       70.92       68.49     11.05 o 
   2   3   6       95.28      142.95      8.47 o 
   3   3   6     3966.26     4087.78     48.65 o 
   4   3   6     2741.95     2936.70     75.26 o 
   5   3   6     2857.72     3081.31     67.17 o 
   6   3   6     2266.01     2219.57     88.21 o 
   7   3   6     1014.28     1051.50     50.21 o 
   8   3   6      126.00      116.01     11.13 o 
   9   3   6      387.84      424.48     51.32 o 
  10   3   6       78.16       99.05      8.43 o 
  11   3   6     1787.38     1817.43     78.77 o 
  12   3   6      369.95      373.68     66.48 o 
  13   3   6       11.58        9.81     12.86 o 
  14   3   6      327.01      293.16     44.72 o 
  15   3   6       68.32       53.76      9.53 o 
  16   3   6     1193.82     1207.50     62.13 o 
   0   4   6     1567.39     1612.23     73.81 o 
   1   4   6     1824.37     1908.27     46.30 o 
   2   4   6     1348.24     1675.39     47.99 o 
   3   4   6     3415.61     3586.11     71.25 o 
   4   4   6      167.97      180.06     19.69 o 
   5   4   6      194.91      249.84     36.64 o 
   6   4   6      232.97      106.73     39.11 o 
   7   4   6      900.93      902.03     60.23 o 
   8   4   6      401.34      434.74     19.69 o 
   9   4   6       23.81       29.15     11.48 o 
  10   4   6       28.23       31.15      8.77 o 
  11   4   6      253.73      253.26     19.23 o 
  12   4   6      610.69      566.58     69.32 o 
  13   4   6      167.07      192.85     16.28 o 
  14   4   6      227.27      248.46     16.01 o 
  15   4   6        0.00       15.23      7.18 o 
  16   4   6       36.05       38.91      7.43 o 
   1   5   6     1345.34     1009.21     55.76 o 
   2   5   6     5709.33     5679.29    128.08 o 
   3   5   6      159.45       90.37     12.61 o 
   4   5   6     3883.59     3910.95    128.53 o 
   5   5   6     1243.18     1116.65     59.50 o 
   6   5   6      110.32      103.16     32.74 o 
   7   5   6      119.00      125.00     16.69 o 
   8   5   6     2658.21     2684.74    101.36 o 
   9   5   6      313.66      285.85     38.95 o 
  10   5   6      746.86      679.18     71.18 o 
  11   5   6      609.43      651.37    100.20 o 
  12   5   6      810.84      913.85     64.91 o 
  13   5   6        0.07       12.95     18.85 o 
  14   5   6      517.88      522.06     73.22 o 
  15   5   6      207.80      220.26     16.49 o 
  16   5   6       49.13       69.10      9.54 o 
   0   6   6    10102.25    10215.52    251.18 o 
   1   6   6      268.88      270.07     38.81 o 
   2   6   6     1787.70     2163.95     80.49 o 
   3   6   6      210.66      145.40     23.89 o 
   4   6   6      858.58      930.98     45.37 o 
   5   6   6      560.30      595.02     54.92 o 
   6   6   6      546.67      496.96     30.33 o 
   7   6   6      161.16      145.90     34.80 o 
   8   6   6     1657.55     1762.67    175.50 o 
   9   6   6     1642.43     1647.88     92.18 o 
  10   6   6     1401.71     1435.74     94.78 o 
  11   6   6        1.97        4.13     13.20 o 
  12   6   6     1481.14     1492.74     65.18 o 
  13   6   6     1164.70     1110.28     47.30 o 
  14   6   6      103.96       91.58     17.39 o 
  15   6   6       44.02       47.36     14.89 o 
   1   7   6      468.96      496.34     31.15 o 
   2   7   6     4672.59     4510.66    130.39 o 
   3   7   6      143.37      108.79     13.09 o 
   4   7   6      130.22      142.70     19.96 o 
   5   7   6      481.34      489.54     60.44 o 
   6   7   6     1290.36     1405.00     60.51 o 
   7   7   6        5.70       34.64     75.68 o 
   8   7   6       65.30       48.80     23.81 o 
   9   7   6      297.78      393.34     97.04 o 
  10   7   6      346.60      262.24    108.77 o 
  11   7   6     2254.40     2392.08    148.78 o 
  12   7   6      138.37      180.67    104.67 o 
  13   7   6       17.60       11.02     82.89 o 
  14   7   6      298.88      342.01     42.07 o 
  15   7   6     1098.02     1181.51    107.15 o 
   0   8   6      433.82      483.58     54.60 o 
   1   8   6      267.93      199.30     28.96 o 
   2   8   6     1203.38     1341.66     75.34 o 
   3   8   6     6153.23     5900.38    156.16 o 
   4   8   6      203.62      166.75     47.79 o 
   5   8   6     1929.35     1946.77     96.88 o 
   6   8   6     3033.91     2989.74    129.03 o 
   7   8   6     1207.02     1123.17     60.14 o 
   8   8   6      121.59      127.20     31.20 o 
   9   8   6      262.73      248.21     60.33 o 
  10   8   6     1066.27     1224.21    113.95 o 
  11   8   6      616.63      762.17    157.02 o 
  12   8   6      117.74       82.55     79.43 o 
  13   8   6      569.23      620.88    125.16 o 
  14   8   6      377.96      450.56    151.30 o 
   1   9   6      938.56      897.63     44.69 o 
   2   9   6     1150.32     1174.57     27.63 o 
   3   9   6      150.87      113.01     19.25 o 
   4   9   6       20.92       -1.22     17.28 o 
   5   9   6      481.11      503.42     59.31 o 
   6   9   6        5.59       27.61     17.37 o 
   7   9   6      492.75      385.50     81.44 o 
   8   9   6      202.12      221.21     46.13 o 
   9   9   6      101.61      108.60     56.28 o 
  10   9   6      196.73      160.19     60.99 o 
  11   9   6      281.76      228.66     46.74 o 
  12   9   6      707.79      782.88    128.09 o 
  13   9   6      261.95      206.89     61.43 o 
  14   9   6      198.37      131.89     97.53 o 
   0  10   6     1156.62     1249.96    106.62 o 
   1  10   6      473.69      449.11     44.98 o 
   2  10   6       90.52       71.54     23.99 o 
   3  10   6        0.02        8.59     29.63 o 
   4  10   6     7217.37     7620.89    303.67 o 
   5  10   6     1886.39     2030.43    104.65 o 
   6  10   6      255.08      248.45     40.08 o 
   7  10   6      128.49       92.23     44.10 o 
   8  10   6      778.13      718.11     67.63 o 
   9  10   6      870.70     1087.98     61.07 o 
  10  10   6      360.40      370.08     60.48 o 
  11  10   6      984.13     1018.68    105.05 o 
  12  10   6      674.00      579.62    117.20 o 
  13  10   6      344.29      307.40     74.31 o 
   1  11   6      524.87      479.05     80.62 o 
   2  11   6       92.22       49.01     25.74 o 
   3  11   6      303.89      282.06     32.36 o 
   4  11   6      565.88      583.12     61.97 o 
   5  11   6     1408.13     1457.93     83.44 o 
   6  11   6      176.01      184.60     27.48 o 
   7  11   6      647.09      551.02     58.19 o 
   8  11   6       25.02       22.40     48.66 o 
   9  11   6        6.37       -1.72     21.97 o 
  10  11   6      207.68      201.79     48.61 o 
  11  11   6       66.90       97.87    106.10 o 
  12  11   6        1.03       22.26     61.77 o 
   0  12   6      234.43      126.35     46.37 o 
   1  12   6        1.56        8.56     16.51 o 
   2  12   6       11.05       19.59     11.05 o 
   3  12   6      115.63      140.39     37.41 o 
   4  12   6      648.55      706.50     75.84 o 
   5  12   6        3.81       21.55     28.45 o 
   6  12   6       84.46       97.24     21.32 o 
   7  12   6       88.23       71.35     53.03 o 
   8  12   6      351.76      264.27     52.27 o 
   9  12   6      816.65      939.15    122.21 o 
  10  12   6      138.75      122.74     22.12 o 
  11  12   6        1.58       10.66     30.00 o 
   1  13   6      930.18     1067.46     62.17 o 
   2  13   6      498.36      433.87     82.49 o 
   3  13   6        4.92       12.39     25.06 o 
   4  13   6      261.96      226.39     19.73 o 
   5  13   6      149.64      170.11     34.87 o 
   6  13   6      187.55      164.87     23.31 o 
   7  13   6       14.96        6.76     12.03 o 
   8  13   6      866.84     1062.53     69.36 o 
   9  13   6       35.66       38.02     98.70 o 
   0  14   6       80.41       75.04     35.20 o 
   1  14   6        5.78       44.92     16.46 o 
   2  14   6      175.03      134.97     21.57 o 
   3  14   6       14.92       68.04     36.88 o 
   4  14   6      702.02      869.99     86.16 o 
   5  14   6       31.44       20.95     22.90 o 
   6  14   6      346.03      299.94     71.16 o 
   7  14   6       76.35       29.68     42.69 o 
   1  15   6       41.15       43.30     18.26 o 
   2  15   6      518.79      494.30     98.50 o 
   3  15   6       53.19       47.82     28.56 o 
   4  15   6        0.15       19.73     23.07 o 
   1   1   7     1795.66     1525.77     25.48 o 
   2   1   7     2005.65     1895.66     31.40 o 
   3   1   7      784.49      732.00     22.69 o 
   4   1   7        5.35        8.22      2.92 o 
   5   1   7      249.26      226.87     17.26 o 
   6   1   7      158.24      179.62     22.65 o 
   7   1   7      500.32      438.91     17.09 o 
   8   1   7      381.65      376.26     15.54 o 
   9   1   7      282.71      253.82     22.64 o 
  10   1   7      302.57      288.20     29.12 o 
  11   1   7     1083.42     1174.35     50.81 o 
  12   1   7      518.78      562.91     76.86 o 
  13   1   7      334.32      328.72     38.98 o 
  14   1   7      270.29      280.76     39.69 o 
  15   1   7        0.47        6.59     11.96 o 
  16   1   7      326.51      260.95     37.11 o 
   0   2   7     3985.70     4062.47     92.13 o 
   1   2   7     2070.31     2118.41     38.34 o 
   2   2   7     9056.98     9769.99    105.80 o 
   3   2   7     7735.31     8442.88    101.23 o 
   4   2   7    11211.38    11236.52    160.37 o 
   5   2   7       12.87       17.64      2.50 o 
   6   2   7     1032.92      982.99     35.18 o 
   7   2   7      251.60      229.20     29.58 o 
   8   2   7     1183.70     1178.68     47.02 o 
   9   2   7     3770.76     3989.70     89.49 o 
  10   2   7      100.60       99.44      8.85 o 
  11   2   7      711.99      723.78     65.66 o 
  12   2   7     2372.18     2442.90     71.81 o 
  13   2   7      766.26      733.98     55.55 o 
  14   2   7      641.93      641.79     44.45 o 
  15   2   7       85.38       97.29     12.91 o 
  16   2   7        0.27       11.11      7.90 o 
   1   3   7      478.43      449.23     21.32 o 
   2   3   7    16130.76    17298.72    200.76 o 
   3   3   7        3.77        7.12      9.13 o 
   4   3   7     1743.90     1958.83     39.28 o 
   5   3   7        1.58        3.68      5.31 o 
   6   3   7      337.07      330.71     27.59 o 
   7   3   7      815.32      888.31     50.06 o 
   8   3   7       75.93       87.32      7.19 o 
   9   3   7      691.33      688.23     35.39 o 
  10   3   7     2120.48     2127.24    101.40 o 
  11   3   7      789.16      764.27     73.23 o 
  12   3   7      360.64      313.62     44.96 o 
  13   3   7        8.06        9.20     10.08 o 
  14   3   7       50.99       63.54      8.82 o 
  15   3   7     1326.46     1389.07     94.97 o 
  16   3   7      132.78      125.18     11.48 o 
   0   4   7     1076.81     1145.92     85.95 o 
   1   4   7     2287.79     2963.69     63.06 o 
   2   4   7     6623.29     7362.29    103.01 o 
   3   4   7    15635.43    16142.02    315.61 o 
   4   4   7        1.89        8.95     24.09 o 
   5   4   7     4783.15     4891.31    129.09 o 
   6   4   7     3458.54     3378.03    132.40 o 
   7   4   7      269.27      202.50     11.38 o 
   8   4   7        3.01        4.85      7.60 o 
   9   4   7        0.05       -9.36      8.45 o 
  10   4   7      409.42      452.36     55.80 o 
  11   4   7      416.50      368.30     66.89 o 
  12   4   7      119.13      119.72      9.02 o 
  13   4   7      144.59      116.82     16.37 o 
  14   4   7     2563.08     2824.39    110.47 o 
  15   4   7      133.91      124.17     14.13 o 
  16   4   7       51.91       36.89      7.71 o 
   1   5   7      708.17      602.75     31.82 o 
   2   5   7     2165.54     1493.58    366.18 o 
   3   5   7       39.95       62.20     11.26 o 
   4   5   7     1344.20     1444.18     67.71 o 
   5   5   7     3959.25     3976.32     80.56 o 
   6   5   7      177.89      177.32     29.30 o 
   7   5   7       71.51       72.97     19.62 o 
   8   5   7      106.23       80.84     12.79 o 
   9   5   7      620.78      626.00     63.34 o 
  10   5   7     1879.56     2046.88     91.05 o 
  11   5   7      127.99      125.01     10.75 o 
  12   5   7     2023.77     2175.00     87.07 o 
  13   5   7      153.77      177.91     36.45 o 
  14   5   7       56.84       39.65      7.12 o 
  15   5   7       55.54       51.44     14.46 o 
  16   5   7       60.19       70.04     11.53 o 
   0   6   7    17402.73    19465.39    207.24 o 
   1   6   7      122.87      149.61     23.16 o 
   2   6   7      430.19      361.83     27.83 o 
   3   6   7     1228.01     1341.61     56.07 o 
   4   6   7      298.96      245.69     16.04 o 
   5   6   7      151.34      145.47     39.47 o 
   6   6   7     1533.48     1804.73     78.86 o 
   7   6   7       14.81       16.09     74.82 o 
   8   6   7       47.62       66.69     22.03 o 
   9   6   7      293.02      376.08     53.00 o 
  10   6   7        0.51       39.44     44.59 o 
  11   6   7        0.37        9.63      9.99 o 
  12   6   7      385.36      306.42     58.85 o 
  13   6   7      690.11      682.60     81.87 o 
  14   6   7       70.44       63.89     12.23 o 
  15   6   7      239.00      236.85     31.91 o 
   1   7   7      158.63      228.34     29.09 o 
   2   7   7     1723.72     1181.53    283.83 o 
   3   7   7        0.39        3.88     36.84 o 
   4   7   7       56.04       45.08     10.82 o 
   5   7   7      804.82      869.13     33.10 o 
   6   7   7      480.56      448.19     61.37 o 
   7   7   7     2711.76     2662.25    117.11 o 
   8   7   7      345.22      287.80     79.80 o 
   9   7   7       72.68       60.98     58.07 o 
  10   7   7      694.73      840.05     86.62 o 
  11   7   7      148.55      154.20     50.58 o 
  12   7   7      753.76      853.32    122.66 o 
  13   7   7      175.16      192.97    207.79 o 
  14   7   7        2.97       34.99     56.69 o 
  15   7   7      100.42       95.39     12.15 o 
   0   8   7       13.08        6.56     15.90 o 
   1   8   7      262.59      265.45     28.09 o 
   2   8   7       10.48       38.44     54.77 o 
   3   8   7     2253.24     2077.81     92.40 o 
   4   8   7     2239.66     2246.80    103.19 o 
   5   8   7        6.52       14.66     24.30 o 
   6   8   7      991.12     1108.93     56.38 o 
   7   8   7     1033.94     1069.77     66.48 o 
   8   8   7      501.22      491.67     83.66 o 
   9   8   7     2008.74     2162.50     97.29 o 
  10   8   7     1387.18     1582.38     67.97 o 
  11   8   7      523.47      449.37     78.05 o 
  12   8   7       32.29       40.63     77.57 o 
  13   8   7      489.80      580.66    112.41 o 
  14   8   7       33.21       31.48     13.61 o 
   1   9   7     5092.06     4814.22    200.14 o 
   2   9   7     1898.40     1966.62    100.83 o 
   3   9   7      232.61      252.80     31.16 o 
   4   9   7      489.93      412.82     71.80 o 
   5   9   7     2058.76     2401.01     81.36 o 
   6   9   7     1001.02     1107.21     71.55 o 
   7   9   7      855.09      719.88    103.07 o 
   8   9   7      665.55      891.44     97.21 o 
   9   9   7      775.57      760.54     75.11 o 
  10   9   7       93.30       72.19     31.45 o 
  11   9   7      353.95      226.75     31.45 o 
  12   9   7      945.83     1023.12     82.93 o 
  13   9   7       35.21       38.95     36.16 o 
   0  10   7       73.80       57.71     32.23 o 
   1  10   7     1720.95     1758.35     80.88 o 
   2  10   7      168.44      183.30     22.38 o 
   3  10   7     1559.06     1529.73     76.22 o 
   4  10   7     2833.93     2891.20    107.25 o 
   5  10   7      327.86      331.40     56.92 o 
   6  10   7       86.07       65.86     60.26 o 
   7  10   7      187.68      168.24     22.58 o 
   8  10   7       92.71      147.03     97.59 o 
   9  10   7      278.19      319.91    100.50 o 
  10  10   7        6.91       10.22     36.18 o 
  11  10   7      491.53      549.63     73.94 o 
  12  10   7       24.41       38.90     99.28 o 
   1  11   7     2048.69     2014.42     71.97 o 
   2  11   7     1019.09     1078.19     59.69 o 
   3  11   7       60.46       28.01     39.70 o 
   4  11   7      373.53      313.30     47.72 o 
   5  11   7      354.16      328.94     42.76 o 
   6  11   7     1714.93     1915.88     81.13 o 
   7  11   7      572.48      565.71     62.75 o 
   8  11   7      178.67      145.23     78.18 o 
   9  11   7     1330.58     1405.57    117.54 o 
  10  11   7       18.96       -5.30     67.82 o 
  11  11   7      598.85      776.78    143.13 o 
   0  12   7     3651.77     3646.46    187.92 o 
   1  12   7     2730.85     2898.56    115.60 o 
   2  12   7        2.39      -24.22     54.96 o 
   3  12   7      924.24      992.18     94.12 o 
   4  12   7       44.55       35.40     29.18 o 
   5  12   7      125.98       89.84     10.05 o 
   6  12   7       64.15       42.30     18.97 o 
   7  12   7     1685.84     1895.35    153.30 o 
   8  12   7       57.96       55.34     67.91 o 
   9  12   7      101.75       94.27     37.79 o 
  10  12   7      811.77      870.28     69.68 o 
   1  13   7      668.17      441.88     74.95 o 
   2  13   7       22.11       32.27     13.66 o 
   3  13   7      182.72      212.13     21.95 o 
   4  13   7      120.92       92.34     23.72 o 
   5  13   7      360.85      362.99     74.94 o 
   6  13   7        2.25        1.98     12.37 o 
   7  13   7      114.19      109.93     14.16 o 
   8  13   7       77.60       67.45     60.81 o 
   9  13   7      275.00      271.94     38.02 o 
   0  14   7     1292.81     1403.97    106.85 o 
   1  14   7       17.78       48.85     35.66 o 
   2  14   7      112.65       88.36     33.90 o 
   3  14   7        0.20       11.65     15.08 o 
   4  14   7        2.66       36.21     34.49 o 
   5  14   7       32.45       22.93     15.76 o 
   6  14   7       77.84       32.97     65.59 o 
   7  14   7      233.24      201.60     63.94 o 
   1  15   7       46.32       23.38     12.75 o 
   2  15   7      485.94      236.08     60.50 o 
   3  15   7       29.15       32.92     32.88 o 
   0   0   8      356.21      405.74     25.22 o 
   1   0   8     4253.22     4125.62     71.29 o 
   2   0   8       36.24       37.60      8.25 o 
   3   0   8      221.31      177.62     19.51 o 
   4   0   8     6359.40     6283.37    125.92 o 
   5   0   8     6554.38     6827.80    223.84 o 
   6   0   8     4344.21     4449.38    146.72 o 
   7   0   8       72.88       61.98      5.55 o 
   8   0   8      307.60      349.03     24.14 o 
   9   0   8      448.73      445.23     50.64 o 
  10   0   8     2040.93     2169.29    125.04 o 
  11   0   8     1005.05     1131.97     66.60 o 
  12   0   8     1973.77     2043.74     57.92 o 
  13   0   8     3772.87     4303.46    184.73 o 
  14   0   8      857.72      985.55     91.51 o 
  15   0   8       17.85        7.58     13.95 o 
  16   0   8      122.44      121.63     16.58 o 
   1   1   8       55.24       66.67      6.50 o 
   2   1   8    10555.63    10312.99    103.70 o 
   3   1   8     6036.72     6359.48     61.75 o 
   4   1   8     1242.45     1168.33     42.30 o 
   5   1   8     2093.14     2346.45     72.70 o 
   6   1   8     5276.15     5223.02    121.48 o 
   7   1   8      120.26      113.67      6.73 o 
   8   1   8      591.42      393.98     56.85 o 
   9   1   8       12.61       12.59      5.80 o 
  10   1   8     2239.51     2165.60     94.37 o 
  11   1   8        5.76       -1.32      9.14 o 
  12   1   8     1750.61     1736.71     74.89 o 
  13   1   8      186.20      185.61     12.71 o 
  14   1   8        3.37       -0.89      7.68 o 
  15   1   8      764.15      713.21     96.67 o 
  16   1   8       28.27       26.60      8.53 o 
   0   2   8     4765.49     4640.88     60.10 o 
   1   2   8     2700.05     2729.38     45.67 o 
   2   2   8      293.35      333.22     16.69 o 
   3   2   8     1885.81     1878.96     34.97 o 
   4   2   8     7127.10     7036.52    100.85 o 
   5   2   8     1624.07     1683.16     52.27 o 
   6   2   8      432.54      398.93     16.21 o 
   7   2   8      441.18      464.58     16.82 o 
   8   2   8     1070.49     1062.25     36.31 o 
   9   2   8     2134.99     2195.96     99.23 o 
  10   2   8        5.56       12.06      5.35 o 
  11   2   8        4.69       13.77      7.53 o 
  12   2   8      729.96      730.08     61.81 o 
  13   2   8      190.91      161.05     13.90 o 
  14   2   8       92.29       67.95     16.19 o 
  15   2   8       46.33       49.00      8.68 o 
  16   2   8      376.38      324.08     52.47 o 
   1   3   8       25.63       44.15      9.38 o 
   2   3   8      868.40      765.90     34.27 o 
   3   3   8     6386.98     6434.58     82.52 o 
   4   3   8      164.26      166.32     18.81 o 
   5   3   8      424.74      365.34     17.49 o 
   6   3   8       96.57      109.45     10.63 o 
   7   3   8     1198.55     1270.83     46.61 o 
   8   3   8      621.63      696.40     23.61 o 
   9   3   8      485.69      449.16     44.25 o 
  10   3   8        4.26       18.87     12.92 o 
  11   3   8     1173.67     1277.39     74.28 o 
  12   3   8      516.51      503.79     56.89 o 
  13   3   8      119.04       97.91     13.28 o 
  14   3   8      388.35      361.03     55.46 o 
  15   3   8      122.62      109.71     13.56 o 
  16   3   8       15.43       36.76      7.55 o 
   0   4   8      529.66      571.09     93.58 o 
   1   4   8        4.07       13.13     11.48 o 
   2   4   8      186.18      144.09     21.35 o 
   3   4   8      359.60      382.26     17.17 o 
   4   4   8     1473.98     1462.07     49.30 o 
   5   4   8      219.58      200.80     24.98 o 
   6   4   8       47.01       30.50     17.90 o 
   7   4   8       91.17       91.91     11.07 o 
   8   4   8      124.10      124.92     11.55 o 
   9   4   8      178.76      189.72     21.73 o 
  10   4   8      551.37      551.27     53.74 o 
  11   4   8      117.89      136.81     10.70 o 
  12   4   8        3.13       13.83      8.86 o 
  13   4   8       60.71       64.28      7.38 o 
  14   4   8        0.67       15.40      8.10 o 
  15   4   8        3.09       11.37      9.65 o 
  16   4   8      272.56      256.33     28.47 o 
   1   5   8     3901.21     4628.52    114.77 o 
   2   5   8      641.27      543.97     22.61 o 
   3   5   8        4.44        9.88     16.01 o 
   4   5   8      258.90      343.16     67.28 o 
   5   5   8     2126.76     2036.03     76.07 o 
   6   5   8      856.90      932.92     32.31 o 
   7   5   8     3455.49     3796.72     88.70 o 
   8   5   8     3232.10     3287.98    139.53 o 
   9   5   8      852.09      862.98     70.30 o 
  10   5   8      308.70      307.30     42.68 o 
  11   5   8      817.02      868.30     61.47 o 
  12   5   8     1303.29     1438.59     50.73 o 
  13   5   8      206.24      215.80     19.59 o 
  14   5   8       45.69       52.82      9.87 o 
  15   5   8      171.94      137.04     13.47 o 
   0   6   8     2591.50     2605.26    152.73 o 
   1   6   8      916.68      936.43     39.20 o 
   2   6   8      685.59      634.88     38.83 o 
   3   6   8     1262.87     1373.28     56.52 o 
   4   6   8     6084.95     6342.70    167.99 o 
   5   6   8      280.44      283.88     22.75 o 
   6   6   8     2340.97     2407.95     90.10 o 
   7   6   8     1236.89     1274.90     62.02 o 
   8   6   8     1667.64     1766.13     77.99 o 
   9   6   8     1955.14     2016.96     82.71 o 
  10   6   8       23.62       59.34     25.10 o 
  11   6   8      505.64      476.18     44.39 o 
  12   6   8       43.80       12.45     13.72 o 
  13   6   8      511.54      394.85     41.86 o 
  14   6   8     1029.02     1088.38     49.41 o 
  15   6   8       10.92       17.55      6.91 o 
   1   7   8       12.68       17.28     20.22 o 
   2   7   8     7221.66     7076.42    213.28 o 
   3   7   8     1014.44      906.17     42.46 o 
   4   7   8      190.25      183.54     43.53 o 
   5   7   8      102.76       81.66     19.86 o 
   6   7   8     1578.52     1649.45     67.22 o 
   7   7   8       86.27      110.52     55.06 o 
   8   7   8       68.70       99.21     45.11 o 
   9   7   8      125.04      161.37    115.06 o 
  10   7   8      505.25      463.14    128.35 o 
  11   7   8      406.96      266.78    122.96 o 
  12   7   8        6.63        5.94     34.48 o 
  13   7   8      209.54      199.14    138.09 o 
  14   7   8        0.18       38.76     55.49 o 
   0   8   8     2098.19     1987.46    144.23 o 
   1   8   8      646.37      693.12     24.82 o 
   2   8   8      283.69      253.24     48.49 o 
   3   8   8      661.68      720.85     82.66 o 
   4   8   8      103.94       93.29     30.08 o 
   5   8   8       61.73       46.79     20.08 o 
   6   8   8     4488.67     4718.37    145.86 o 
   7   8   8      282.06      297.69     24.71 o 
   8   8   8     2655.49     2870.28     76.75 o 
   9   8   8      815.01      872.50     75.79 o 
  10   8   8     1980.67     2203.57    124.80 o 
  11   8   8      773.59      969.52    110.42 o 
  12   8   8        0.09       24.25     67.11 o 
  13   8   8     1061.56     1067.03     73.16 o 
  14   8   8     1328.34     1557.57    107.21 o 
   1   9   8     1630.66     1770.86     92.05 o 
   2   9   8       17.01        1.85     51.63 o 
   3   9   8       80.01       57.11     31.86 o 
   4   9   8       93.80       63.20     16.86 o 
   5   9   8      943.55     1073.93    109.34 o 
   6   9   8      494.82      508.89     78.60 o 
   7   9   8      106.97      119.86     59.01 o 
   8   9   8      356.55      359.49     50.31 o 
   9   9   8      345.41      347.13     63.68 o 
  10   9   8      618.35      458.37    121.71 o 
  11   9   8        2.96        3.60     74.19 o 
  12   9   8      374.72      374.77     51.66 o 
  13   9   8      231.12      185.33     74.73 o 
   0  10   8     3715.60     4267.49    200.90 o 
   1  10   8      259.83      247.08     39.17 o 
   2  10   8       13.73       19.87     25.51 o 
   3  10   8     1549.22     1600.46    103.73 o 
   4  10   8      219.25      284.17     58.22 o 
   5  10   8      816.22      864.73     72.12 o 
   6  10   8        0.24       -4.98     57.88 o 
   7  10   8      289.80      243.97     41.21 o 
   8  10   8     1002.29     1145.86     63.79 o 
   9  10   8      106.58       99.36     44.14 o 
  10  10   8      101.07       40.06     26.81 o 
  11  10   8      140.66      154.88     89.09 o 
  12  10   8       62.40       49.59     94.50 o 
   1  11   8       37.30       24.16     21.94 o 
   2  11   8      396.16      399.46     64.26 o 
   3  11   8      209.82      158.88     14.85 o 
   4  11   8       24.94       22.70     20.42 o 
   5  11   8      427.35      408.50     38.52 o 
   6  11   8        3.21       13.67     40.73 o 
   7  11   8        0.12       10.13     62.95 o 
   8  11   8      214.18      186.13     52.17 o 
   9  11   8       25.98       50.12     53.94 o 
  10  11   8      145.21       99.44     29.52 o 
  11  11   8      430.88      490.85    130.04 o 
   0  12   8     3697.00     3941.12    201.36 o 
   1  12   8      125.57      104.90     27.06 o 
   2  12   8       28.84       43.56     17.01 o 
   3  12   8      140.90       70.65     44.38 o 
   4  12   8     1995.35     2021.79     90.01 o 
   5  12   8      765.79      803.12    112.01 o 
   6  12   8       83.72       48.28     20.25 o 
   7  12   8       83.41       71.50     40.16 o 
   8  12   8        5.55       12.21     21.30 o 
   9  12   8       14.96       37.13     73.88 o 
  10  12   8        8.60       20.14      8.13 o 
   1  13   8     2568.30     2766.55    129.91 o 
   2  13   8       81.41       56.89     21.52 o 
   3  13   8       26.64       24.60     27.77 o 
   4  13   8       29.05       30.13     43.23 o 
   5  13   8       27.23       46.37     16.99 o 
   6  13   8      411.65      423.76     63.53 o 
   7  13   8      210.42      190.40     47.50 o 
   8  13   8      326.49      281.03     41.82 o 
   0  14   8      605.88      599.16    126.36 o 
   1  14   8      210.27      190.47     25.12 o 
   2  14   8       69.82       38.92     24.73 o 
   3  14   8        0.02       14.23     22.98 o 
   4  14   8      138.90      144.37     30.86 o 
   5  14   8       68.55       22.44     33.67 o 
   6  14   8      346.76      341.35     76.08 o 
   1  15   8        0.64       -8.22     42.22 o 
   1   1   9        9.09       10.09      5.28 o 
   2   1   9     1722.31     1560.90     25.42 o 
   3   1   9     2768.78     2476.76     39.61 o 
   4   1   9      382.22      404.89     15.17 o 
   5   1   9     1564.81     1384.10     48.85 o 
   6   1   9     3527.98     3517.03     81.98 o 
   7   1   9       29.36       15.18      6.03 o 
   8   1   9       18.26       19.72      6.75 o 
   9   1   9      262.77      205.82     20.74 o 
  10   1   9     3495.53     3650.46    106.26 o 
  11   1   9       32.88       15.97      7.25 o 
  12   1   9      629.67      628.40     47.96 o 
  13   1   9      261.07      261.56     33.86 o 
  14   1   9      361.62      327.96     47.33 o 
  15   1   9        1.36       19.93      5.09 o 
  16   1   9      750.08      862.12     51.26 o 
   0   2   9     4256.78     5152.72     75.38 o 
   1   2   9      973.56      993.42     38.37 o 
   2   2   9     2007.44     2046.67     38.55 o 
   3   2   9     1744.47     1722.44     37.71 o 
   4   2   9      435.44      387.99     14.83 o 
   5   2   9      196.08      143.90     21.13 o 
   6   2   9     1596.24     1527.37     52.31 o 
   7   2   9     2562.44     2751.66     59.06 o 
   8   2   9      503.86      463.95     39.08 o 
   9   2   9      857.98      801.56     49.25 o 
  10   2   9      124.74      153.13     11.81 o 
  11   2   9      242.97      244.39     16.09 o 
  12   2   9      109.23       96.97     16.08 o 
  13   2   9     1271.33     1349.78     42.86 o 
  14   2   9     2275.03     2510.68    170.13 o 
  15   2   9       58.29       58.49      8.54 o 
  16   2   9        9.70       10.64      6.95 o 
   1   3   9       32.43        2.18      5.64 o 
   2   3   9      354.23      378.97     28.83 o 
   3   3   9        6.43        9.19     14.25 o 
   4   3   9      515.15      571.68     21.65 o 
   5   3   9     2418.98     2579.17     64.31 o 
   6   3   9        1.55       16.88      5.76 o 
   7   3   9      120.38      120.10     12.45 o 
   8   3   9      785.68      814.99     53.21 o 
   9   3   9     1705.47     1744.37     68.35 o 
  10   3   9        0.91        1.96      8.43 o 
  11   3   9     2438.80     2590.78     51.57 o 
  12   3   9      379.84      398.69     33.21 o 
  13   3   9       78.39       51.51     12.68 o 
  14   3   9       64.39       56.33      9.47 o 
  15   3   9      486.66      425.90     63.74 o 
   0   4   9     5782.61     5959.13    198.61 o 
   1   4   9     7668.03     8338.56    227.31 o 
   2   4   9      618.59      725.75     21.31 o 
   3   4   9     1105.52      864.93     33.08 o 
   4   4   9     4055.76     4037.67     96.51 o 
   5   4   9      261.93      263.87     21.87 o 
   6   4   9      134.80      149.10     31.93 o 
   7   4   9     1943.50     2099.54     90.86 o 
   8   4   9     4065.73     4334.30    155.35 o 
   9   4   9      686.79      731.69     60.51 o 
  10   4   9       67.13       60.12      9.40 o 
  11   4   9      122.12      121.85      9.77 o 
  12   4   9     1337.40     1431.58     45.51 o 
  13   4   9       53.03       51.44      8.18 o 
  14   4   9      222.42      183.71     13.57 o 
  15   4   9        2.49        6.37     10.23 o 
   1   5   9     8379.70     8907.18    209.30 o 
   2   5   9     1637.53     1812.94     64.63 o 
   3   5   9       19.39       17.51     16.47 o 
   4   5   9      820.43      852.63     42.76 o 
   5   5   9     1217.01     1191.39     39.63 o 
   6   5   9       97.06      141.98     20.61 o 
   7   5   9        4.15        4.38     10.39 o 
   8   5   9      703.64      707.46     57.32 o 
   9   5   9     1909.85     1990.51     68.46 o 
  10   5   9      239.57      186.34     24.42 o 
  11   5   9     1186.93     1096.87     84.67 o 
  12   5   9      639.14      633.00     46.76 o 
  13   5   9      203.13      203.07     15.42 o 
  14   5   9      116.98      125.63     12.34 o 
  15   5   9      145.12      140.79     15.38 o 
   0   6   9      662.40      619.30     53.77 o 
   1   6   9     1832.89     1976.30     76.57 o 
   2   6   9      370.04      400.25     16.71 o 
   3   6   9     1813.39     1882.75     84.83 o 
   4   6   9     3177.16     2801.81    172.61 o 
   5   6   9      428.20      354.12     34.89 o 
   6   6   9      520.87      546.03     45.72 o 
   7   6   9      214.93      190.47     68.21 o 
   8   6   9      659.89      546.25     51.82 o 
   9   6   9     1025.95     1045.23     77.91 o 
  10   6   9     2203.64     2432.28     63.33 o 
  11   6   9     1499.69     1639.73     60.00 o 
  12   6   9      278.65      300.37     30.91 o 
  13   6   9      389.68      425.99     16.09 o 
  14   6   9       63.13       79.32     10.41 o 
   1   7   9      537.81      614.00     58.29 o 
   2   7   9      428.05      452.29     35.53 o 
   3   7   9     2197.17     2100.08     86.72 o 
   4   7   9     1994.18     2011.45     87.89 o 
   5   7   9      305.37      306.42     47.35 o 
   6   7   9      258.58      250.54     19.80 o 
   7   7   9      408.89      333.31     37.49 o 
   8   7   9       49.82       -8.04     84.90 o 
   9   7   9       38.44       33.33     40.95 o 
  10   7   9       86.32       42.91    132.34 o 
  11   7   9       40.85       21.44     92.41 o 
  12   7   9        3.86       23.83     16.62 o 
  13   7   9      615.26      554.54     69.31 o 
  14   7   9        0.08       11.89     85.43 o 
   0   8   9        1.81        7.84     85.66 o 
   1   8   9      131.45      111.56     25.48 o 
   2   8   9     1125.64     1242.90     63.13 o 
   3   8   9     4431.67     4491.12    173.12 o 
   4   8   9      357.00      233.09     49.76 o 
   5   8   9      722.41      723.70     63.41 o 
   6   8   9      129.99      116.46     17.00 o 
   7   8   9     1451.32     1644.33     74.93 o 
   8   8   9        0.79       21.52     38.71 o 
   9   8   9        2.01       27.23     44.19 o 
  10   8   9      230.13      135.96     60.99 o 
  11   8   9       27.03       24.53    142.11 o 
  12   8   9       18.58       37.78     59.76 o 
  13   8   9      433.43      345.50    101.84 o 
   1   9   9     1003.67     1072.58     69.22 o 
   2   9   9     4024.62     4342.13    141.86 o 
   3   9   9      140.90      152.31     15.82 o 
   4   9   9     1351.91     1338.86     86.45 o 
   5   9   9      111.50      121.49     25.84 o 
   6   9   9     3046.54     3255.90     70.22 o 
   7   9   9        1.46        3.46     38.87 o 
   8   9   9      171.29      157.64     38.87 o 
   9   9   9        0.04       21.62     27.69 o 
  10   9   9      613.78      669.69    100.97 o 
  11   9   9      103.56       96.98     17.45 o 
  12   9   9      126.33      141.40     86.94 o 
   0  10   9        5.20      -43.90    135.82 o 
   1  10   9      143.09      138.80     20.20 o 
   2  10   9     1096.57     1156.97     76.04 o 
   3  10   9      649.43      702.41     71.61 o 
   4  10   9       11.66        7.99     37.73 o 
   5  10   9       86.33       76.67     45.19 o 
   6  10   9      337.90      290.95     41.03 o 
   7  10   9      271.47      127.16     47.76 o 
   8  10   9      236.41      201.15     47.59 o 
   9  10   9       19.28       50.64     87.87 o 
  10  10   9        1.35       15.59     92.04 o 
  11  10   9       90.25      109.68     69.87 o 
   1  11   9      226.33      244.56     39.38 o 
   2  11   9       27.52       33.06     19.45 o 
   3  11   9      294.51      364.88     38.80 o 
   4  11   9      292.71      300.55     56.90 o 
   5  11   9      453.28      559.02     58.96 o 
   6  11   9        0.91       12.08     67.51 o 
   7  11   9      292.72      353.31     82.91 o 
   8  11   9       23.27       22.02     47.94 o 
   9  11   9      811.53      993.45     60.76 o 
  10  11   9      276.46      234.90    134.30 o 
   0  12   9     1858.32     2155.73    184.66 o 
   1  12   9       20.16       65.74     22.56 o 
   2  12   9      472.38      230.77     80.05 o 
   3  12   9     1916.59     2037.04    118.95 o 
   4  12   9      146.01      132.60     28.53 o 
   5  12   9      376.22      405.67     78.70 o 
   6  12   9      119.31      152.21     38.92 o 
   7  12   9       52.70       27.64     80.35 o 
   8  12   9      630.15      581.28    126.83 o 
   9  12   9      459.61      742.14    119.49 o 
   1  13   9      495.20      487.35     80.16 o 
   2  13   9      254.83      177.23     42.51 o 
   3  13   9       17.32       19.54     12.03 o 
   4  13   9       63.96       62.09     43.89 o 
   5  13   9        1.36       11.02     41.63 o 
   6  13   9      157.88      145.27    104.70 o 
   7  13   9        4.76       53.00     25.07 o 
   0  14   9       75.42       44.76     15.25 o 
   1  14   9        2.13      -23.45     24.95 o 
   2  14   9       36.76        4.13     22.94 o 
   3  14   9       15.72       39.65     29.17 o 
   4  14   9      221.64      217.44     28.27 o 
   5  14   9        5.82       -8.21     35.60 o 
   0   0  10     6445.96     7161.34    259.38 o 
   1   0  10     4535.82     4726.56    122.24 o 
   2   0  10      564.75      671.07     26.01 o 
   3   0  10     1020.09     1042.01     42.79 o 
   4   0  10     1068.13     1178.00     54.53 o 
   5   0  10    11044.70    10554.69    475.84 o 
   6   0  10     2282.90     1944.52    128.34 o 
   7   0  10      604.14      582.58     56.40 o 
   8   0  10       59.76       55.23      7.38 o 
   9   0  10     2003.77     2136.22    111.77 o 
  10   0  10      505.75      571.21    113.26 o 
  11   0  10       36.24       54.97     19.03 o 
  12   0  10     1442.37     1432.40    113.04 o 
  13   0  10       17.82       25.96     11.00 o 
  14   0  10      585.97      663.92    141.49 o 
  15   0  10       49.60       28.69      7.70 o 
   1   1  10     3043.36     2908.33     75.00 o 
   2   1  10      728.68      622.58     17.76 o 
   3   1  10        1.46        2.28     10.83 o 
   4   1  10      446.39      463.92     17.31 o 
   5   1  10      533.86      503.34     24.10 o 
   6   1  10      140.43      124.78      8.48 o 
   7   1  10        7.62        8.94      7.03 o 
   8   1  10        1.91       10.36      5.65 o 
   9   1  10        7.86        8.48      4.68 o 
  10   1  10      881.84      952.88     96.83 o 
  11   1  10        0.05        1.65      7.46 o 
  12   1  10      125.99      153.25     11.20 o 
  13   1  10       34.18       32.72      6.54 o 
  14   1  10       14.36       23.98      7.55 o 
  15   1  10      222.69      221.49     22.43 o 
   0   2  10      895.11      678.20     28.31 o 
   1   2  10     2856.11     2732.58     81.21 o 
   2   2  10     1597.24     1551.16     49.13 o 
   3   2  10     1114.53     1060.36     36.98 o 
   4   2  10      326.57      333.91     14.34 o 
   5   2  10      460.72      439.03      8.82 o 
   6   2  10       28.58       28.91      9.00 o 
   7   2  10       16.57       20.98      5.89 o 
   8   2  10       20.30       11.77      4.27 o 
   9   2  10      636.85      683.18     55.28 o 
  10   2  10       10.40       13.66     10.44 o 
  11   2  10      134.99      136.48     10.72 o 
  12   2  10      274.65      234.39     34.24 o 
  13   2  10      219.46      185.29     17.07 o 
  14   2  10        0.04       15.56     38.46 o 
  15   2  10      204.59      177.46     16.26 o 
   1   3  10     2325.87     2153.48     71.06 o 
   2   3  10       57.35       75.35      7.67 o 
   3   3  10     3727.03     4124.67    103.63 o 
   4   3  10      365.97      357.06     11.23 o 
   5   3  10      121.46       95.93     23.20 o 
   6   3  10      188.36      193.84     14.09 o 
   7   3  10     4051.36     4054.37    138.89 o 
   8   3  10       72.05       71.40      6.58 o 
   9   3  10      516.28      449.78     42.37 o 
  10   3  10      901.33      862.17    108.16 o 
  11   3  10      678.81      571.46     38.97 o 
  12   3  10      169.49      163.57     27.59 o 
  13   3  10       12.49       25.09      7.04 o 
  14   3  10      603.31      640.75     50.67 o 
  15   3  10      501.49      465.15     82.60 o 
   0   4  10     2560.99     2693.80    123.84 o 
   1   4  10      655.78      689.51     43.01 o 
   2   4  10      324.39      349.02     12.57 o 
   3   4  10      512.08      555.11     34.29 o 
   4   4  10     1283.17     1293.90     61.85 o 
   5   4  10      766.07      831.73     32.36 o 
   6   4  10      936.58      905.32     46.50 o 
   7   4  10      108.67      111.74     35.82 o 
   8   4  10      139.90      116.84      8.63 o 
   9   4  10      483.93      437.26     66.24 o 
  10   4  10       20.35       14.42     10.62 o 
  11   4  10      311.23      336.07     42.53 o 
  12   4  10        3.37       24.18      7.25 o 
  13   4  10      267.05      242.60     18.36 o 
  14   4  10      181.96      141.10     11.07 o 
  15   4  10      272.61      248.06     31.75 o 
   1   5  10      487.36      444.71     33.25 o 
   2   5  10      227.42      217.02     31.21 o 
   3   5  10     2764.75     2876.50     71.13 o 
   4   5  10       26.02        0.18     19.70 o 
   5   5  10     2267.83     2210.77     86.65 o 
   6   5  10      281.25      281.65     24.50 o 
   7   5  10     2516.96     2551.52     71.15 o 
   8   5  10      642.22      558.59     80.04 o 
   9   5  10      290.85      215.14     60.97 o 
  10   5  10      362.56      327.11     40.70 o 
  11   5  10     2812.99     3076.50     93.39 o 
  12   5  10      295.20      269.78     21.31 o 
  13   5  10      353.19      332.25     26.92 o 
  14   5  10        2.10        9.19      6.77 o 
   0   6  10     2809.74     2557.24    133.07 o 
   1   6  10      406.82      321.61     40.37 o 
   2   6  10     1538.82     1666.93     64.61 o 
   3   6  10     4248.25     4372.26     91.76 o 
   4   6  10      317.90      322.35     30.78 o 
   5   6  10     1333.37     1333.83     55.81 o 
   6   6  10        1.42        5.23     29.91 o 
   7   6  10      176.98      162.33     42.02 o 
   8   6  10       14.14       -0.53     21.98 o 
   9   6  10     1098.41     1081.82     55.74 o 
  10   6  10      541.35      572.20     48.72 o 
  11   6  10     1284.28     1420.24     60.58 o 
  12   6  10      163.40      174.89     36.98 o 
  13   6  10        0.09       27.57     57.79 o 
  14   6  10       77.75       77.53      8.05 o 
   1   7  10      352.26      343.51     34.62 o 
   2   7  10     2203.17     2198.39    102.33 o 
   3   7  10     1349.53     1551.20     58.73 o 
   4   7  10     2827.38     3030.59     82.20 o 
   5   7  10     2460.31     2502.95     74.17 o 
   6   7  10       20.31       23.56     18.00 o 
   7   7  10        0.32        3.38     10.25 o 
   8   7  10      491.76      465.09     85.39 o 
   9   7  10        7.21       39.20     40.29 o 
  10   7  10       45.20       22.68     26.24 o 
  11   7  10       23.72       21.35     70.42 o 
  12   7  10       29.97       43.04     77.37 o 
  13   7  10       94.44       95.98     68.49 o 
   0   8  10     3471.74     3345.84    226.75 o 
   1   8  10      239.13      251.42     19.03 o 
   2   8  10      181.88      215.81     30.17 o 
   3   8  10     1544.16     1534.11     63.70 o 
   4   8  10      300.28      295.24     14.25 o 
   5   8  10     1897.27     1982.52     71.81 o 
   6   8  10      405.03      359.53     47.50 o 
   7   8  10      315.91      255.86     65.96 o 
   8   8  10       62.34       57.70     26.76 o 
   9   8  10     1063.14     1167.70     63.07 o 
  10   8  10       82.16       60.61     40.20 o 
  11   8  10       89.41      128.15     83.49 o 
  12   8  10       14.25       20.46     37.66 o 
  13   8  10     1184.72     1512.95     92.22 o 
   1   9  10      712.40      680.41     99.43 o 
   2   9  10      651.79      534.41     94.33 o 
   3   9  10       11.23       36.65      9.99 o 
   4   9  10      100.85      105.99     10.14 o 
   5   9  10        0.09        2.41      5.79 o 
   6   9  10       47.80       27.84     18.01 o 
   7   9  10      120.04      107.53     45.55 o 
   8   9  10      174.24      172.09     49.08 o 
   9   9  10      301.15      288.10     35.40 o 
  10   9  10        0.62       -3.06     28.48 o 
  11   9  10       11.43       -3.67     75.81 o 
  12   9  10      282.05      253.40     78.10 o 
   0  10  10     1437.73     1412.93    112.34 o 
   1  10  10     1029.11     1050.82     68.92 o 
   2  10  10       18.53        6.00     64.61 o 
   3  10  10      527.95      511.65     52.17 o 
   4  10  10      445.13      550.46     44.92 o 
   5  10  10      713.63      670.60     58.09 o 
   6  10  10      936.44     1053.90     58.82 o 
   7  10  10      209.92      196.41     52.40 o 
   8  10  10       43.33       26.81     24.34 o 
   9  10  10     1185.62     1463.28     77.05 o 
  10  10  10      392.42      323.20     81.20 o 
  11  10  10       24.32       16.92     53.43 o 
   1  11  10       17.86       17.19     22.21 o 
   2  11  10      195.59       98.85     26.51 o 
   3  11  10      183.81      149.64     29.09 o 
   4  11  10      505.73      535.49     76.05 o 
   5  11  10      102.91      121.69     32.01 o 
   6  11  10      222.91      240.32     70.92 o 
   7  11  10       63.93       80.36     43.33 o 
   8  11  10       26.92       21.82     35.07 o 
   9  11  10        0.00       -7.82     23.79 o 
  10  11  10        0.89        1.10     31.09 o 
   0  12  10      857.80     1026.02     76.53 o 
   1  12  10      857.62     1049.89     92.42 o 
   2  12  10      133.86       82.16     27.59 o 
   3  12  10      104.96      126.80     23.75 o 
   4  12  10      113.70       62.90     49.34 o 
   5  12  10      123.78       50.41     16.62 o 
   6  12  10      191.93      172.79     94.64 o 
   7  12  10      401.21      454.66    105.59 o 
   8  12  10        1.88        5.84     76.58 o 
   1  13  10        0.03       19.09     17.94 o 
   2  13  10      130.71      122.62     20.49 o 
   3  13  10      218.74      211.23     29.70 o 
   4  13  10       82.48       80.66     45.51 o 
   5  13  10        5.49       50.69     84.98 o 
   6  13  10        0.07       13.84     14.15 o 
   0  14  10      921.86      937.81    204.75 o 
   1  14  10      410.84      152.26    113.72 o 
   2  14  10      242.82      195.54     34.19 o 
   3  14  10      212.37      162.29     32.89 o 
   1   1  11       14.70        6.43      7.77 o 
   2   1  11     1676.63     1487.05     40.49 o 
   3   1  11      367.53      399.71     37.20 o 
   4   1  11       66.87       96.90      8.73 o 
   5   1  11       46.42       81.10     10.84 o 
   6   1  11     6653.96     6441.40    130.69 o 
   7   1  11      471.61      388.92     33.34 o 
   8   1  11       46.91       49.77      5.30 o 
   9   1  11      452.87      412.91     61.71 o 
  10   1  11       35.39       27.63      9.39 o 
  11   1  11        4.63       20.67      7.80 o 
  12   1  11      244.63      263.51     37.47 o 
  13   1  11       36.28       28.77      6.44 o 
  14   1  11        3.80        7.60      8.19 o 
  15   1  11      121.84      143.07     11.47 o 
   0   2  11     1301.32     1196.12     48.31 o 
   1   2  11      226.39      264.15     11.33 o 
   2   2  11     2537.05     2509.28     54.53 o 
   3   2  11     3788.74     3833.97     84.56 o 
   4   2  11      610.87      510.73     32.99 o 
   5   2  11      942.92     1000.54     35.21 o 
   6   2  11     1113.52     1152.50     45.44 o 
   7   2  11      727.57      745.30     45.96 o 
   8   2  11       20.56       23.16      6.04 o 
   9   2  11        3.57        7.75      6.47 o 
  10   2  11     3916.53     4303.43     85.02 o 
  11   2  11      823.45      786.57     60.55 o 
  12   2  11     1078.33     1099.94     43.55 o 
  13   2  11      328.62      281.50     20.30 o 
  14   2  11      252.65      254.88     24.09 o 
  15   2  11        6.54       14.52      6.95 o 
   1   3  11       74.12       68.54     14.82 o 
   2   3  11       16.14       14.40     18.12 o 
   3   3  11      212.50      175.48     21.60 o 
   4   3  11     1932.81     1962.06     77.78 o 
   5   3  11      720.42      711.38     37.27 o 
   6   3  11      442.39      402.67     44.03 o 
   7   3  11       72.42       65.43      7.59 o 
   8   3  11     3348.70     3360.68     92.35 o 
   9   3  11     2045.00     2036.69     60.23 o 
  10   3  11      779.00      853.83     70.79 o 
  11   3  11      445.74      446.03     29.01 o 
  12   3  11      453.37      456.52     76.65 o 
  13   3  11      313.04      303.78     26.04 o 
  14   3  11      175.28      172.79     15.24 o 
   0   4  11    10154.44     9946.13    412.83 o 
   1   4  11       11.16       10.15     23.19 o 
   2   4  11        4.90        5.79     24.89 o 
   3   4  11     1076.15     1018.93     34.21 o 
   4   4  11     2667.06     2653.92     68.36 o 
   5   4  11     1818.32     1828.98     75.56 o 
   6   4  11      713.11      725.84     54.24 o 
   7   4  11        1.24       15.17     18.97 o 
   8   4  11     9120.63     9363.62    294.92 o 
   9   4  11      315.70      277.40     38.93 o 
  10   4  11       26.03       21.81      7.77 o 
  11   4  11      417.59      380.92     69.59 o 
  12   4  11     1302.36     1315.18     55.99 o 
  13   4  11       19.05       18.99      6.50 o 
  14   4  11       71.78       61.82      7.99 o 
   1   5  11      130.77      133.05     31.95 o 
   2   5  11      817.03      839.47     34.60 o 
   3   5  11      595.59      524.30     50.80 o 
   4   5  11     1115.94     1186.94     79.98 o 
   5   5  11        1.53        5.23     14.84 o 
   6   5  11     1468.34     1490.63     60.09 o 
   7   5  11       54.24       50.77      9.21 o 
   8   5  11     2266.40     2407.47     72.91 o 
   9   5  11       62.00       76.33     17.82 o 
  10   5  11        1.78       12.02     33.48 o 
  11   5  11      724.59      672.98     79.56 o 
  12   5  11      257.75      262.35     19.00 o 
  13   5  11      104.21      101.54      9.73 o 
  14   5  11      208.25      180.03     15.00 o 
   0   6  11       48.13       77.77     29.12 o 
   1   6  11       12.02       14.32      8.97 o 
   2   6  11      320.41      323.23     29.68 o 
   3   6  11      241.08      195.68     40.62 o 
   4   6  11      321.80      285.06     32.38 o 
   5   6  11     1611.96     1735.15     78.94 o 
   6   6  11     2774.38     3053.43     96.79 o 
   7   6  11     1142.83     1243.73     77.13 o 
   8   6  11       18.20       -1.68     12.55 o 
   9   6  11      137.34      132.38     97.97 o 
  10   6  11      134.38      123.83     24.70 o 
  11   6  11     1139.88     1213.05     95.11 o 
  12   6  11      411.54      317.90     52.97 o 
  13   6  11       23.82       18.52     66.37 o 
   1   7  11       99.25       83.73     24.09 o 
   2   7  11      733.58      699.50     58.99 o 
   3   7  11      144.77      119.04     54.56 o 
   4   7  11      288.22      233.04     65.67 o 
   5   7  11      446.77      428.10     67.18 o 
   6   7  11     3984.02     3946.31    110.03 o 
   7   7  11      216.61      153.42     39.42 o 
   8   7  11      163.51      186.01     60.70 o 
   9   7  11      286.15      296.35     52.23 o 
  10   7  11      253.52      258.13     45.46 o 
  11   7  11        6.63       25.97     78.65 o 
  12   7  11      319.47      321.67     67.87 o 
  13   7  11       34.88       41.62      8.51 o 
   0   8  11      712.36      756.95    141.62 o 
   1   8  11      918.31     1039.23     95.60 o 
   2   8  11       26.81       11.61     29.35 o 
   3   8  11     1048.40     1098.44     65.63 o 
   4   8  11     2091.03     2328.95     67.84 o 
   5   8  11      718.04      868.91     58.00 o 
   6   8  11        0.08        3.47     10.67 o 
   7   8  11      408.61      376.32     31.13 o 
   8   8  11       21.69       36.46      7.22 o 
   9   8  11      127.35      101.14     44.47 o 
  10   8  11      442.29      450.69     79.63 o 
  11   8  11      401.29      304.06     47.83 o 
  12   8  11      644.30      595.04    144.35 o 
   1   9  11       96.27       64.15     43.17 o 
   2   9  11     1863.68     1992.59     51.36 o 
   3   9  11     2017.54     2204.55     80.53 o 
   4   9  11      281.81      188.70     60.05 o 
   5   9  11      281.67      331.51     47.72 o 
   6   9  11     1696.16     1972.36    217.12 o 
   7   9  11       11.67       21.61      7.65 o 
   8   9  11      139.74      128.17     32.42 o 
   9   9  11      154.48      125.59     28.60 o 
  10   9  11        0.22       37.92     52.16 o 
  11   9  11       10.51       14.38     17.20 o 
   0  10  11     1284.46     1337.25     78.35 o 
   1  10  11      309.64      194.40     33.30 o 
   2  10  11       32.44       29.09     45.43 o 
   3  10  11      974.88     1050.13    104.37 o 
   4  10  11        0.13       29.27     22.58 o 
   5  10  11      266.73      277.34     64.57 o 
   6  10  11        0.72       24.61    109.69 o 
   7  10  11      845.40      873.76    111.41 o 
   8  10  11       11.51       14.95     32.74 o 
   9  10  11        9.40        3.62     30.31 o 
  10  10  11     1530.93     1826.32    120.49 o 
   1  11  11       98.05       69.89     16.64 o 
   2  11  11       80.18       66.38     17.93 o 
   3  11  11        3.31       10.14     30.33 o 
   4  11  11      565.88      541.51     85.41 o 
   5  11  11      535.46      643.97    157.35 o 
   6  11  11        7.67        9.63     49.83 o 
   7  11  11       60.99       62.03     88.29 o 
   8  11  11      704.00      987.97     72.36 o 
   9  11  11      660.80      703.58    102.10 o 
   0  12  11      980.92      950.76    208.45 o 
   1  12  11      266.02      172.58     24.30 o 
   2  12  11        0.80       27.28     35.49 o 
   3  12  11        7.45       -9.05     34.92 o 
   4  12  11     1793.02     2336.30    123.03 o 
   5  12  11        0.10       -0.46     46.73 o 
   6  12  11       45.75       56.39     14.15 o 
   7  12  11      170.15      202.14     64.67 o 
   1  13  11       22.03       15.55     57.30 o 
   2  13  11      451.58      404.55    107.87 o 
   3  13  11       96.02      111.82     15.05 o 
   4  13  11        3.74        3.18     16.94 o 
   5  13  11      351.78      310.25     53.89 o 
   0   0  12      246.55      216.34     11.73 o 
   1   0  12     3946.31     4087.05    136.84 o 
   2   0  12      357.69      350.01     29.00 o 
   3   0  12      756.99      703.87     41.28 o 
   4   0  12      775.67      737.83     35.61 o 
   5   0  12      730.10      651.86     61.43 o 
   6   0  12     3928.33     3926.78    200.08 o 
   7   0  12     1253.16     1324.32     70.71 o 
   8   0  12      480.86      514.21    103.42 o 
   9   0  12      978.96     1033.61     71.47 o 
  10   0  12        0.02       -6.35      8.05 o 
  11   0  12      629.75      711.12     65.96 o 
  12   0  12      209.32      173.24     37.59 o 
  13   0  12     3717.40     4099.59    303.39 o 
  14   0  12        2.89       17.66     16.03 o 
   1   1  12     3858.07     4001.61     74.44 o 
   2   1  12      467.31      456.27     20.98 o 
   3   1  12     4510.39     4750.32     90.95 o 
   4   1  12     2127.16     2188.07     85.65 o 
   5   1  12     1722.53     1558.08     56.54 o 
   6   1  12      593.05      622.50     46.29 o 
   7   1  12      249.99      229.72     14.45 o 
   8   1  12      477.94      518.96     77.54 o 
   9   1  12     3311.91     3416.45     67.45 o 
  10   1  12      153.00      132.90     11.99 o 
  11   1  12      484.89      543.81     48.63 o 
  12   1  12       22.63       25.29      9.15 o 
  13   1  12      181.73      156.44     11.07 o 
  14   1  12      209.54      189.20     22.30 o 
   0   2  12       16.24       22.41     11.31 o 
   1   2  12     3417.33     3493.00     66.21 o 
   2   2  12     2994.60     3091.94     59.74 o 
   3   2  12     3058.08     3011.48     64.33 o 
   4   2  12      246.03      245.56     21.88 o 
   5   2  12     1369.70     1466.16     62.13 o 
   6   2  12       95.05       96.52     13.59 o 
   7   2  12     1384.39     1345.59     49.93 o 
   8   2  12     1298.50     1307.05     72.81 o 
   9   2  12      506.13      565.44     51.93 o 
  10   2  12      331.75      371.00     38.12 o 
  11   2  12     1634.37     1812.47     61.10 o 
  12   2  12       90.04       51.04      9.99 o 
  13   2  12       31.36       34.75     10.37 o 
  14   2  12       44.93       33.13      6.09 o 
   1   3  12       68.52       53.81     14.18 o 
   2   3  12      252.03      233.80     26.37 o 
   3   3  12       90.21      129.85     11.14 o 
   4   3  12      541.75      602.35     47.34 o 
   5   3  12        7.83        0.17      9.64 o 
   6   3  12      145.57      172.41     53.54 o 
   7   3  12     1512.85     1602.99     69.78 o 
   8   3  12     1289.90     1197.47     76.33 o 
   9   3  12        5.09       35.09     10.71 o 
  10   3  12      387.99      405.03     37.53 o 
  11   3  12     1415.87     1610.58     53.43 o 
  12   3  12      308.50      290.17     21.71 o 
  13   3  12      578.83      635.28     49.36 o 
  14   3  12      105.20      102.55     12.10 o 
   0   4  12      331.68      262.39     36.65 o 
   1   4  12      312.88      319.24     28.62 o 
   2   4  12       28.18       17.42      8.38 o 
   3   4  12      273.02      286.31     26.19 o 
   4   4  12      709.16      651.57     43.96 o 
   5   4  12       15.39       21.37     17.72 o 
   6   4  12      161.23      205.01     36.95 o 
   7   4  12      578.53      501.07     80.38 o 
   8   4  12      371.06      389.14     49.43 o 
   9   4  12      972.99     1012.95     81.44 o 
  10   4  12      271.61      240.35     36.66 o 
  11   4  12      232.91      201.88     20.56 o 
  12   4  12      243.60      240.78     17.01 o 
  13   4  12      131.55      123.67     10.72 o 
  14   4  12       10.58       15.95      8.73 o 
   1   5  12        0.08       10.03     12.29 o 
   2   5  12       41.34       51.03      8.00 o 
   3   5  12        1.57        6.31     16.13 o 
   4   5  12        2.55        6.75      9.99 o 
   5   5  12      269.19      240.90     38.07 o 
   6   5  12       14.73       18.38     12.31 o 
   7   5  12     2073.71     2312.39     49.04 o 
   8   5  12      725.27      723.96     62.77 o 
   9   5  12        2.51       14.64     38.74 o 
  10   5  12       43.26       48.18     19.22 o 
  11   5  12      135.08      155.01     19.62 o 
  12   5  12        0.10       16.53     31.16 o 
  13   5  12      214.25      227.90     33.99 o 
   0   6  12      516.40      327.98     60.14 o 
   1   6  12      468.82      355.78     63.17 o 
   2   6  12      614.59      607.30     55.67 o 
   3   6  12     5554.67     5640.94    179.63 o 
   4   6  12      477.83      498.06     53.78 o 
   5   6  12      505.99      627.60     92.51 o 
   6   6  12      300.25      271.84     45.42 o 
   7   6  12      356.14      349.68     57.21 o 
   8   6  12       75.93       63.66     33.93 o 
   9   6  12      494.52      574.54     68.93 o 
  10   6  12       64.12       34.44     57.80 o 
  11   6  12      516.82      605.19    107.63 o 
  12   6  12       40.36       22.31     50.25 o 
  13   6  12       60.64       77.49      9.10 o 
   1   7  12     1575.40     1759.21     91.03 o 
   2   7  12      184.55      173.60     82.11 o 
   3   7  12     2723.32     2946.93     89.60 o 
   4   7  12        1.24       12.03      8.33 o 
   5   7  12     3511.29     3528.20    123.75 o 
   6   7  12      424.17      441.27     67.89 o 
   7   7  12      283.15      350.68     61.86 o 
   8   7  12       27.99       31.69     19.10 o 
   9   7  12      866.73     1167.74     55.87 o 
  10   7  12        7.34       23.83     39.35 o 
  11   7  12      181.42      171.15     36.11 o 
  12   7  12       15.22       27.22     34.91 o 
   0   8  12      620.26      592.10    115.34 o 
   1   8  12       85.21       50.79     18.19 o 
   2   8  12       95.93      106.40     25.82 o 
   3   8  12     1126.86     1024.94     55.49 o 
   4   8  12        0.70       -3.56     29.33 o 
   5   8  12       46.56       59.10     57.73 o 
   6   8  12      691.14      563.47     65.59 o 
   7   8  12        0.27       15.29     71.33 o 
   8   8  12      155.57      176.56     22.21 o 
   9   8  12     1471.40     1662.85    127.77 o 
  10   8  12       19.04       14.11     29.07 o 
  11   8  12     1071.09     1214.94     93.23 o 
   1   9  12      422.57      389.88     30.59 o 
   2   9  12      348.86      386.99     37.27 o 
   3   9  12      232.72      233.52     34.75 o 
   4   9  12       36.70       36.76     20.91 o 
   5   9  12      344.29      337.06     54.70 o 
   6   9  12       79.38       75.78     19.03 o 
   7   9  12        8.19       28.71     55.25 o 
   8   9  12      111.48       90.68     55.54 o 
   9   9  12       21.17       25.77     90.47 o 
  10   9  12       10.94        9.37     33.65 o 
   0  10  12      571.38      470.00    125.44 o 
   1  10  12      223.10      234.88     39.96 o 
   2  10  12      206.56      146.14     35.91 o 
   3  10  12      116.65      137.81     41.22 o 
   4  10  12       93.45       63.70     17.77 o 
   5  10  12     1225.09     1391.32    106.99 o 
   6  10  12        4.90       12.31     40.83 o 
   7  10  12      118.90      119.19     29.65 o 
   8  10  12        7.54        6.49     19.81 o 
   9  10  12       41.76       59.09     32.53 o 
   1  11  12      478.72      285.94     77.25 o 
   2  11  12        7.96       12.34     24.27 o 
   3  11  12      180.53      152.60     25.44 o 
   4  11  12        1.25       12.63     21.32 o 
   5  11  12       95.77      118.39     13.52 o 
   6  11  12      228.28      217.83     57.08 o 
   7  11  12       80.83       76.44     14.26 o 
   8  11  12       30.89       35.26     40.97 o 
   0  12  12      136.50      148.74     30.81 o 
   1  12  12       39.17       44.33     33.27 o 
   2  12  12       87.89       54.64     46.49 o 
   3  12  12      617.08      658.82     99.61 o 
   4  12  12       10.12       22.11     36.36 o 
   5  12  12        1.29       17.79     18.88 o 
   6  12  12      143.24      166.62     47.49 o 
   1  13  12       67.24       49.62      9.83 o 
   2  13  12        0.46      -24.95     22.30 o 
   3  13  12       23.61       11.32     57.32 o 
   1   1  13      302.69      249.90     11.40 o 
   2   1  13     7049.82     7036.39    146.51 o 
   3   1  13      767.23      796.19     44.95 o 
   4   1  13      507.52      559.28     49.06 o 
   5   1  13      312.12      262.42     31.93 o 
   6   1  13      773.33      743.64     56.18 o 
   7   1  13      117.42      113.52      9.52 o 
   8   1  13      108.25      120.86     10.40 o 
   9   1  13        0.33       27.26      4.23 o 
  10   1  13       17.71       34.21      5.39 o 
  11   1  13       84.87       58.01     10.62 o 
  12   1  13       15.71       24.03      7.48 o 
  13   1  13      197.79      132.92     15.19 o 
  14   1  13       71.07       71.32     13.60 o 
   0   2  13      326.56      272.94     20.11 o 
   1   2  13     1910.59     1989.11     63.99 o 
   2   2  13      223.31      212.91     19.23 o 
   3   2  13     1099.92     1257.01     56.52 o 
   4   2  13     1294.66     1252.49     59.35 o 
   5   2  13     3720.83     3843.81    111.42 o 
   6   2  13      549.46      573.08     51.98 o 
   7   2  13      211.88      211.09     15.36 o 
   8   2  13       90.40       99.19      7.82 o 
   9   2  13      340.48      388.78     31.73 o 
  10   2  13      879.62     1038.25     45.53 o 
  11   2  13     1301.76     1314.05     52.35 o 
  12   2  13        0.86       10.18      9.12 o 
  13   2  13       75.17       62.83      9.26 o 
   1   3  13        5.85       11.36     17.58 o 
   2   3  13      185.27      182.49     16.69 o 
   3   3  13     1061.53     1066.10     66.48 o 
   4   3  13      381.98      373.75     34.93 o 
   5   3  13        5.38       21.11     23.83 o 
   6   3  13        0.04        7.85     38.31 o 
   7   3  13      153.65      155.80     32.49 o 
   8   3  13      616.19      708.37     66.07 o 
   9   3  13     1727.53     1745.26     59.13 o 
  10   3  13      277.06      243.09     35.67 o 
  11   3  13       17.41       23.58      9.07 o 
  12   3  13     1591.32     1760.38     71.98 o 
  13   3  13       74.45       57.82      8.44 o 
   0   4  13     9041.63     9420.98    534.18 o 
   1   4  13      210.99      167.49     28.80 o 
   2   4  13     1045.32     1009.67     61.41 o 
   3   4  13      423.64      405.60     51.10 o 
   4   4  13     3725.38     3781.69    107.07 o 
   5   4  13     1012.81     1097.43     66.99 o 
   6   4  13        8.24       10.33      8.04 o 
   7   4  13      908.94      942.35     52.35 o 
   8   4  13        1.67        6.12     12.27 o 
   9   4  13      175.77      169.51     76.71 o 
  10   4  13       53.95       29.78     19.20 o 
  11   4  13      175.51      154.05     14.34 o 
  12   4  13      348.00      300.44     36.80 o 
  13   4  13      260.14      227.44     21.00 o 
   1   5  13       60.83       47.24     11.72 o 
   2   5  13        4.11       15.93     34.02 o 
   3   5  13       41.90       36.22     18.12 o 
   4   5  13        8.34       -0.72      9.69 o 
   5   5  13       22.71       -1.28     25.70 o 
   6   5  13       15.55       21.78      7.08 o 
   7   5  13      130.22      128.85     18.67 o 
   8   5  13       36.41       45.24      9.04 o 
   9   5  13     2244.19     2205.61     77.35 o 
  10   5  13       94.61       72.11     30.55 o 
  11   5  13      163.71      146.86     12.61 o 
  12   5  13      632.91      707.50     57.98 o 
   0   6  13       66.39       73.35     47.17 o 
   1   6  13        0.09        8.77     36.01 o 
   2   6  13       48.95       63.69      9.27 o 
   3   6  13     1319.57     1256.60     83.03 o 
   4   6  13      634.36      655.69     61.56 o 
   5   6  13       14.27       15.62      7.50 o 
   6   6  13      265.01      371.65     38.75 o 
   7   6  13      275.97      222.29     23.48 o 
   8   6  13       57.03       45.37     29.77 o 
   9   6  13        2.78       28.12     10.76 o 
  10   6  13      718.30      837.75     99.64 o 
  11   6  13        1.33       14.24     35.63 o 
  12   6  13      196.55      173.42     82.66 o 
   1   7  13      199.37      226.85     33.64 o 
   2   7  13      997.41      963.31     63.29 o 
   3   7  13       34.05       24.31      7.57 o 
   4   7  13     1349.38     1372.09     67.52 o 
   5   7  13       68.92       66.19     32.53 o 
   6   7  13       26.41       26.69     42.13 o 
   7   7  13        0.36      -16.68     23.51 o 
   8   7  13      293.42      274.26     47.49 o 
   9   7  13       46.87       20.26     71.86 o 
  10   7  13       68.15       73.78     19.53 o 
  11   7  13        3.90       30.23     11.32 o 
   0   8  13      527.03      493.66     99.35 o 
   1   8  13       76.13       73.77     24.36 o 
   2   8  13        0.82       10.23     22.90 o 
   3   8  13      988.76      887.16     72.12 o 
   4   8  13      388.53      346.28     72.32 o 
   5   8  13      153.53      131.76     26.45 o 
   6   8  13     1805.65     2003.95     95.75 o 
   7   8  13      123.97      126.87     38.30 o 
   8   8  13      567.38      535.93    106.30 o 
   9   8  13        9.05       18.77     59.29 o 
  10   8  13       39.76       37.39     51.39 o 
   1   9  13      788.87      797.60     70.01 o 
   2   9  13     1196.28     1417.59     59.63 o 
   3   9  13      325.54      128.98     67.35 o 
   4   9  13        0.35        4.13     31.29 o 
   5   9  13      533.76      535.47     77.74 o 
   6   9  13     1286.66     1518.39    126.28 o 
   7   9  13        0.46       -8.56     77.44 o 
   8   9  13       13.03        9.91     31.66 o 
   9   9  13      469.97      428.21     94.84 o 
  10   9  13       57.08       83.11     31.51 o 
   0  10  13     1506.64     1833.10    157.91 o 
   1  10  13        1.08        8.56     10.66 o 
   2  10  13      316.48      289.25     18.31 o 
   3  10  13      169.14      152.43     28.61 o 
   4  10  13       92.43       86.76     15.46 o 
   5  10  13       31.30       16.19     12.72 o 
   6  10  13      637.30      347.09    104.62 o 
   7  10  13      152.09      114.53     18.38 o 
   8  10  13      896.64     1140.10     78.59 o 
   1  11  13       35.00       50.01     24.46 o 
   2  11  13        8.63       25.75     24.01 o 
   3  11  13        7.68        9.93     11.72 o 
   4  11  13      534.35      603.90     82.93 o 
   5  11  13      382.29      364.54     84.46 o 
   6  11  13       36.22       38.06     13.54 o 
   7  11  13       43.02       55.85     17.92 o 
   0  12  13     2582.28     3117.13    225.63 o 
   1  12  13      261.89      276.15     48.30 o 
   2  12  13        1.01       22.70     28.80 o 
   3  12  13        6.87       21.79     15.93 o 
   4  12  13      201.27      181.86     31.29 o 
   0   0  14      342.28      294.33     41.79 o 
   1   0  14     3737.86     3925.99    157.72 o 
   2   0  14     2135.37     2073.77     73.30 o 
   3   0  14      637.93      613.86     64.19 o 
   4   0  14      930.99      868.76     98.68 o 
   5   0  14      913.05      847.50    145.44 o 
   6   0  14     5178.82     5217.39    215.46 o 
   7   0  14        0.33       16.34     13.38 o 
   8   0  14        2.28       -1.79     10.41 o 
   9   0  14     6150.56     6452.14    409.98 o 
  10   0  14       18.02        5.63     12.12 o 
  11   0  14     1295.21     1480.99    164.64 o 
  12   0  14      114.81       87.54     14.75 o 
  13   0  14     1413.46     1636.82    124.87 o 
   1   1  14      108.57      101.67      5.64 o 
   2   1  14      742.27      709.62     51.36 o 
   3   1  14       39.57       32.24     19.95 o 
   4   1  14     2153.69     2251.98     73.01 o 
   5   1  14     3492.12     3707.61    111.55 o 
   6   1  14      269.43      283.96     35.53 o 
   7   1  14      273.80      266.50     39.19 o 
   8   1  14       16.35       13.55      7.51 o 
   9   1  14       64.94       69.44      9.06 o 
  10   1  14      122.15      121.63     23.53 o 
  11   1  14      130.59      139.57     12.82 o 
  12   1  14      740.27      784.75     51.92 o 
  13   1  14       52.55       51.84      9.92 o 
   0   2  14      868.84      809.81     68.62 o 
   1   2  14        1.47        5.30      5.72 o 
   2   2  14      372.65      315.13     26.36 o 
   3   2  14     2630.41     2711.50    103.72 o 
   4   2  14      276.91      285.85     26.83 o 
   5   2  14     1257.58     1258.81     78.78 o 
   6   2  14     1177.40     1187.31     55.39 o 
   7   2  14      386.65      337.69     44.61 o 
   8   2  14      375.31      377.14     33.38 o 
   9   2  14       94.78       91.69     10.51 o 
  10   2  14      138.22      107.59     21.96 o 
  11   2  14       83.68       60.93     14.79 o 
  12   2  14      222.24      182.64     21.16 o 
  13   2  14      183.54      164.57     16.38 o 
   1   3  14      179.68      132.79     11.02 o 
   2   3  14       37.78       34.09     18.68 o 
   3   3  14      113.28      109.35     17.78 o 
   4   3  14       39.60       41.19     12.18 o 
   5   3  14       36.92       41.16     12.32 o 
   6   3  14      311.69      334.08     45.51 o 
   7   3  14       39.55       41.96     24.44 o 
   8   3  14       88.49       89.03     27.94 o 
   9   3  14      485.76      533.48     56.19 o 
  10   3  14       32.16       31.81      8.89 o 
  11   3  14     1572.77     1627.20     66.27 o 
  12   3  14      294.69      258.08     40.30 o 
   0   4  14      141.68      140.00     26.74 o 
   1   4  14      533.83      400.04     57.87 o 
   2   4  14     1583.83     1782.67    109.32 o 
   3   4  14       71.50       80.77     25.87 o 
   4   4  14       31.55        9.74     21.97 o 
   5   4  14      251.68      240.31     38.44 o 
   6   4  14     1153.29     1236.10     56.97 o 
   7   4  14      127.97      105.90     52.32 o 
   8   4  14       37.41       42.49     63.50 o 
   9   4  14      368.15      291.33     29.76 o 
  10   4  14      114.77      121.83     58.41 o 
  11   4  14      498.65      512.46     68.97 o 
  12   4  14        2.92       33.29     75.63 o 
   1   5  14      608.64      580.13     99.65 o 
   2   5  14       53.42       70.83      9.18 o 
   3   5  14      504.64      543.25     61.86 o 
   4   5  14       22.85        3.38     26.11 o 
   5   5  14      368.35      282.46     58.49 o 
   6   5  14       21.35       21.92     19.17 o 
   7   5  14     1228.60     1332.24     80.78 o 
   8   5  14       21.87       15.44     10.54 o 
   9   5  14      330.58      306.82     22.38 o 
  10   5  14      557.25      473.10     57.18 o 
  11   5  14     1295.15     1579.63     85.58 o 
  12   5  14      135.40      118.44     17.22 o 
   0   6  14     1699.95     1640.37    136.75 o 
   1   6  14      442.75      373.31     57.95 o 
   2   6  14       96.23       90.19     15.55 o 
   3   6  14      246.65      202.07     32.67 o 
   4   6  14        3.42       12.76     10.27 o 
   5   6  14       38.50       27.28     15.56 o 
   6   6  14      499.06      529.38     54.46 o 
   7   6  14      345.11      270.04     51.31 o 
   8   6  14       48.99       53.51     38.32 o 
   9   6  14       19.24       12.74     10.46 o 
  10   6  14        5.82       15.00     54.67 o 
  11   6  14        1.40       20.57     89.94 o 
   1   7  14     1198.63     1145.54    116.58 o 
   2   7  14       53.90       40.83     10.20 o 
   3   7  14     1100.10     1090.03     93.22 o 
   4   7  14      715.68      726.26     58.07 o 
   5   7  14      458.78      633.15     52.56 o 
   6   7  14       96.79      162.17     61.11 o 
   7   7  14       69.82       75.63     28.86 o 
   8   7  14      316.88      311.47     32.60 o 
   9   7  14      800.78      740.50     54.14 o 
  10   7  14      227.47      266.67     60.65 o 
   0   8  14       51.88       36.96     77.33 o 
   1   8  14       92.25       82.76     16.22 o 
   2   8  14      107.55       83.27     44.66 o 
   3   8  14       23.18        2.32     23.51 o 
   4   8  14       58.29       51.00     34.76 o 
   5   8  14      310.29      272.43     76.24 o 
   6   8  14      329.72      295.92     56.93 o 
   7   8  14      321.09      329.94     61.06 o 
   8   8  14        4.55       10.72     25.93 o 
   9   8  14      501.51      632.05     72.69 o 
  10   8  14        0.24       10.12     49.28 o 
   1   9  14      105.84      101.47     27.25 o 
   2   9  14      581.45      606.04     82.86 o 
   3   9  14      177.97      125.56     33.21 o 
   4   9  14        4.85       16.75     44.82 o 
   5   9  14      796.47      801.20    123.29 o 
   6   9  14       36.46       69.18     10.82 o 
   7   9  14      214.39      204.00     44.20 o 
   8   9  14        8.93       53.03     62.75 o 
   0  10  14        6.38       28.07     26.46 o 
   1  10  14      379.09      399.00     31.32 o 
   2  10  14      103.82      132.38     35.12 o 
   3  10  14      789.95      998.23     62.29 o 
   4  10  14      101.87      153.46     21.24 o 
   5  10  14      589.04      683.90    130.54 o 
   6  10  14      163.48      138.98     45.81 o 
   7  10  14      312.43      292.82     57.88 o 
   1  11  14       24.27       25.75     19.14 o 
   2  11  14      132.14       88.86     18.28 o 
   3  11  14       34.52       51.88     25.58 o 
   4  11  14        1.13       25.04     23.95 o 
   5  11  14        0.00       -1.22     54.52 o 
   0  12  14       86.58       83.76     20.71 o 
   1  12  14       13.09       24.13     17.46 o 
   1   1  15     1494.67     1479.67     69.53 o 
   2   1  15     3477.22     3898.67    105.03 o 
   3   1  15        0.34       11.61     45.03 o 
   4   1  15      292.52      300.32     47.77 o 
   5   1  15      668.94      676.87     60.45 o 
   6   1  15      138.28      155.06     49.53 o 
   7   1  15       67.12      132.21     51.28 o 
   8   1  15       72.84       94.40     10.64 o 
   9   1  15      223.53      215.11     18.10 o 
  10   1  15      414.69      379.25     38.32 o 
  11   1  15        2.41       18.71      6.09 o 
  12   1  15      926.00     1029.43     63.84 o 
   0   2  15      191.39      182.28     17.15 o 
   1   2  15      704.63      807.33     82.87 o 
   2   2  15        5.27       13.29      6.30 o 
   3   2  15       22.35       -2.99     20.38 o 
   4   2  15      352.88      381.71     45.41 o 
   5   2  15      493.78      495.50     50.41 o 
   6   2  15      569.80      564.89     41.14 o 
   7   2  15       82.45      102.99     39.85 o 
   8   2  15      688.32      705.78     58.37 o 
   9   2  15      303.00      263.34     23.91 o 
  10   2  15        8.16        9.42     11.02 o 
  11   2  15       30.86       26.69      7.28 o 
  12   2  15       13.73       -6.36     10.06 o 
   1   3  15     2299.60     2290.24     87.83 o 
   2   3  15      695.02      619.72     76.89 o 
   3   3  15      507.92      446.97     51.30 o 
   4   3  15      410.30      335.23     40.60 o 
   5   3  15      779.50      818.27     62.85 o 
   6   3  15       12.81       29.41     21.21 o 
   7   3  15      162.08      161.33     35.10 o 
   8   3  15      373.29      298.87     51.90 o 
   9   3  15      244.35      258.29    115.63 o 
  10   3  15        1.08       -0.32     14.54 o 
  11   3  15      540.14      552.23    117.83 o 
  12   3  15       50.30       45.63      9.59 o 
   0   4  15     8631.53     8741.45    296.79 o 
   1   4  15      644.76      753.25     72.66 o 
   2   4  15     2471.11     2635.50     94.21 o 
   3   4  15     3482.49     3575.57     73.63 o 
   4   4  15      665.02      716.02     63.61 o 
   5   4  15      265.69      276.20     39.30 o 
   6   4  15       30.76       16.86     24.19 o 
   7   4  15      755.42      921.44     65.88 o 
   8   4  15     1003.83     1120.02     85.80 o 
   9   4  15      159.36      130.88     46.25 o 
  10   4  15      363.36      262.98     57.43 o 
  11   4  15       19.48       16.02     39.42 o 
   1   5  15      866.80      915.34     68.80 o 
   2   5  15      148.91      137.76     21.79 o 
   3   5  15        0.51        6.72     29.82 o 
   4   5  15      850.46      823.34     69.59 o 
   5   5  15      118.58      115.08     15.38 o 
   6   5  15      252.52      258.24     47.66 o 
   7   5  15       16.85       18.61     22.02 o 
   8   5  15       37.03       31.33     22.03 o 
   9   5  15        5.16       10.59     44.60 o 
  10   5  15      185.56      207.12     71.84 o 
  11   5  15      318.27      235.67     31.98 o 
   0   6  15        8.57       18.02     41.59 o 
   1   6  15       95.65       38.62     21.25 o 
   2   6  15      280.07      194.68     36.96 o 
   3   6  15     1673.59     1756.74     74.45 o 
   4   6  15        0.66        8.83     40.50 o 
   5   6  15        3.02       21.33     21.45 o 
   6   6  15      368.76      289.93     46.68 o 
   7   6  15       49.24       22.17     13.37 o 
   8   6  15      477.11      472.31     56.57 o 
   9   6  15      442.11      389.66     78.29 o 
  10   6  15      472.59      522.92    129.33 o 
   1   7  15      249.19      255.01     40.52 o 
   2   7  15      410.49      354.29     85.81 o 
   3   7  15      209.95      213.37     40.02 o 
   4   7  15      789.72      727.23     93.24 o 
   5   7  15       98.70       84.47     21.29 o 
   6   7  15       32.30       39.79      6.67 o 
   7   7  15      366.80      356.62     74.09 o 
   8   7  15      119.55       99.19     31.93 o 
   9   7  15        0.31       -4.46     14.96 o 
   0   8  15      131.58      105.53     36.29 o 
   1   8  15       28.73       23.43     15.84 o 
   2   8  15       17.46       25.53     30.45 o 
   3   8  15        0.18       13.84     12.17 o 
   4   8  15      253.78      277.62     44.31 o 
   5   8  15      208.18      206.79     35.96 o 
   6   8  15      257.05      238.00     38.09 o 
   7   8  15      219.90      179.41     38.37 o 
   8   8  15        1.61       21.29     32.59 o 
   1   9  15      606.71      537.01     77.68 o 
   2   9  15      377.40      403.86     28.10 o 
   3   9  15      115.97      102.92     25.74 o 
   4   9  15       51.98       56.94     30.97 o 
   5   9  15       68.98      102.22     23.26 o 
   6   9  15      262.51      259.61     57.67 o 
   7   9  15       55.18       73.58     11.53 o 
   0  10  15      375.42      308.23     55.35 o 
   1  10  15      190.77      197.51     24.48 o 
   2  10  15      113.35      110.23     16.05 o 
   3  10  15      577.13      618.36     77.80 o 
   4  10  15        0.03       45.74     54.50 o 
   5  10  15       88.73       71.09     21.91 o 
   1  11  15      879.75     1060.49     67.96 o 
   2  11  15       29.26       37.28     29.78 o 
   3  11  15       90.13       85.33     28.29 o 
   0   0  16      236.26      290.44     67.45 o 
   1   0  16     1296.43     1382.15     78.80 o 
   2   0  16       23.91       55.04     43.33 o 
   3   0  16     1874.04     2010.76    131.34 o 
   4   0  16     1228.67     1417.56    103.15 o 
   5   0  16       79.08       35.97     98.00 o 
   6   0  16      598.95      695.89     82.75 o 
   7   0  16       48.10       55.74     19.01 o 
   8   0  16        9.77       11.11     13.60 o 
   9   0  16       18.81       20.74     20.42 o 
  10   0  16     1595.78     1983.65    125.39 o 
  11   0  16      600.62      696.08    117.37 o 
   1   1  16        3.54       -1.66      8.02 o 
   2   1  16     1996.59     2222.14     43.82 o 
   3   1  16      984.01     1036.97     48.88 o 
   4   1  16      408.61      425.93     35.40 o 
   5   1  16      137.15      138.34     13.96 o 
   6   1  16      286.47      293.95     46.01 o 
   7   1  16        0.98        7.45     33.78 o 
   8   1  16      258.84      241.04     21.82 o 
   9   1  16        4.35       27.03     11.03 o 
  10   1  16      130.92      108.51     11.85 o 
  11   1  16        1.32        7.93     12.95 o 
   0   2  16     2058.70     2261.36     62.30 o 
   1   2  16      838.32      964.63     52.94 o 
   2   2  16     1139.79     1175.19     54.19 o 
   3   2  16        0.27        6.97     29.99 o 
   4   2  16      278.04      309.08     39.89 o 
   5   2  16     1124.57     1282.08     66.95 o 
   6   2  16      117.73      103.09     25.42 o 
   7   2  16      169.21      144.03     23.79 o 
   8   2  16      613.75      530.19    124.34 o 
   9   2  16        0.30       12.30     21.92 o 
  10   2  16      165.38      140.32     52.79 o 
  11   2  16       10.32       24.35      7.92 o 
   1   3  16     1768.14     1910.71     67.60 o 
   2   3  16       30.57       35.10     13.93 o 
   3   3  16      206.27      178.37     16.58 o 
   4   3  16        0.03        6.96     14.86 o 
   5   3  16       29.59       27.70     35.50 o 
   6   3  16      324.84      373.95     65.66 o 
   7   3  16       21.31       26.25     12.13 o 
   8   3  16      491.97      478.96     85.07 o 
   9   3  16      168.91      173.32     44.19 o 
  10   3  16       32.15       35.25     46.32 o 
  11   3  16      361.34      353.88    119.59 o 
   0   4  16      194.98      193.10     24.21 o 
   1   4  16       67.75       35.73     27.08 o 
   2   4  16     1811.99     1771.93     93.99 o 
   3   4  16        8.27       13.71     14.24 o 
   4   4  16     1457.91     1523.61     53.87 o 
   5   4  16        4.59       17.33      8.14 o 
   6   4  16        2.35       24.21     34.46 o 
   7   4  16        7.21       17.68     22.68 o 
   8   4  16      101.46      117.69     15.37 o 
   9   4  16      786.38      880.57     96.65 o 
  10   4  16      768.22      842.71     93.70 o 
   1   5  16      547.60      563.12     57.38 o 
   2   5  16      324.91      384.43     71.38 o 
   3   5  16      921.33      995.98     62.90 o 
   4   5  16      245.62      202.08     37.55 o 
   5   5  16        7.29        7.86      6.08 o 
   6   5  16       48.97       41.37     12.98 o 
   7   5  16      313.75      259.04     51.11 o 
   8   5  16       97.97      100.62     18.88 o 
   9   5  16      324.86      182.64     41.14 o 
  10   5  16       47.65       50.75     87.50 o 
   0   6  16     1975.94     2265.06    254.64 o 
   1   6  16      223.24      233.80     38.94 o 
   2   6  16       33.26       40.29     49.78 o 
   3   6  16        4.27       19.54     26.68 o 
   4   6  16     2051.52     2196.09    103.10 o 
   5   6  16        0.08       -6.84     30.94 o 
   6   6  16      112.91      110.94     35.46 o 
   7   6  16       22.16       38.38     63.07 o 
   8   6  16      891.94      878.31     63.15 o 
   9   6  16       91.60       50.83     23.59 o 
   1   7  16       10.65       10.10     15.16 o 
   2   7  16     1502.40     1687.70     80.89 o 
   3   7  16     1074.33     1198.61     99.07 o 
   4   7  16      419.21      362.73     43.83 o 
   5   7  16        7.65       29.18      7.53 o 
   6   7  16     1728.15     1737.40    124.58 o 
   7   7  16      153.74      137.40     28.44 o 
   8   7  16      889.48      954.50     84.99 o 
   0   8  16      244.92      199.54     29.59 o 
   1   8  16      522.39      333.00     74.68 o 
   2   8  16      131.94       72.70     19.61 o 
   3   8  16       80.36       68.36      9.36 o 
   4   8  16      289.63      338.59     53.52 o 
   5   8  16      178.29      195.98     27.83 o 
   6   8  16      486.20      491.53     99.12 o 
   7   8  16       53.39       62.51     15.16 o 
   1   9  16       59.08       42.04     27.39 o 
   2   9  16      560.24      656.77     71.82 o 
   3   9  16        0.01       21.98     28.42 o 
   4   9  16      130.14      143.86     31.36 o 
   5   9  16       95.19       90.71     25.27 o 
   0  10  16       77.57       95.11     24.28 o 
   1  10  16      425.33      436.77    101.53 o 
   2  10  16      252.81      217.24     24.63 o 
   3  10  16       15.25       17.11     49.65 o 
   1   1  17      152.50      133.16     13.77 o 
   2   1  17       44.03       33.31      6.07 o 
   3   1  17      154.04      160.49     33.25 o 
   4   1  17       12.95       28.83     11.12 o 
   5   1  17      274.42      245.24     18.93 o 
   6   1  17       81.05       83.14     59.15 o 
   7   1  17       42.80       32.96     29.79 o 
   8   1  17      915.86      924.16     54.29 o 
   9   1  17      969.95      948.82     70.32 o 
  10   1  17        5.76       14.35      9.36 o 
   0   2  17     3711.09     4048.35    248.77 o 
   1   2  17       17.03       16.80      5.47 o 
   2   2  17      464.78      444.10     76.71 o 
   3   2  17      552.51      623.87     42.77 o 
   4   2  17       91.88       70.31     32.73 o 
   5   2  17        2.52        7.92     14.51 o 
   6   2  17      151.88       87.41     17.28 o 
   7   2  17       13.19       11.77     26.94 o 
   8   2  17     1188.22     1247.84     71.62 o 
   9   2  17      388.40      414.62    100.43 o 
  10   2  17      352.84      325.14     77.16 o 
   1   3  17      791.56      819.42     62.00 o 
   2   3  17     2079.20     2099.29     71.30 o 
   3   3  17       36.28       34.45      5.89 o 
   4   3  17      236.75      222.54     39.00 o 
   5   3  17       87.03      117.15     73.72 o 
   6   3  17      428.80      382.63     42.14 o 
   7   3  17      315.00      311.02     38.27 o 
   8   3  17      226.60      202.42     22.37 o 
   9   3  17      335.36      274.12     84.81 o 
   0   4  17      118.69       63.53     82.27 o 
   1   4  17       62.08       62.25     16.58 o 
   2   4  17        0.40       10.64     25.26 o 
   3   4  17     1358.88     1514.70     68.17 o 
   4   4  17      102.74       72.25     12.56 o 
   5   4  17      550.26      541.22    105.81 o 
   6   4  17      757.51      712.79    115.41 o 
   7   4  17      566.14      505.81     98.37 o 
   8   4  17       68.76       67.22     17.71 o 
   9   4  17        1.00       12.30     45.30 o 
   1   5  17      669.44      698.02     87.22 o 
   2   5  17      197.26      201.98     25.20 o 
   3   5  17       77.11       45.54     14.36 o 
   4   5  17      749.26      816.53    123.21 o 
   5   5  17       12.21       10.46      8.82 o 
   6   5  17        3.99        1.79     14.40 o 
   7   5  17       16.48       -0.84     48.45 o 
   8   5  17       31.00       23.72     39.14 o 
   0   6  17      486.16      408.49    119.59 o 
   1   6  17       25.05       15.52     39.15 o 
   2   6  17        9.37       17.36     17.66 o 
   3   6  17       61.31       41.60     22.27 o 
   4   6  17     1017.42     1088.35    101.47 o 
   5   6  17      389.84      532.10     80.78 o 
   6   6  17       95.28       55.92     26.61 o 
   7   6  17       65.60       62.96    142.84 o 
   8   6  17      155.76      166.52     27.24 o 
   1   7  17      112.56      128.95     21.43 o 
   2   7  17      218.15      186.76     20.35 o 
   3   7  17      230.02      208.34     20.91 o 
   4   7  17       15.55       28.20      8.32 o 
   5   7  17        1.55       -0.69     20.92 o 
   6   7  17       22.00       52.44     47.59 o 
   7   7  17      167.79      150.73     87.80 o 
   0   8  17      185.23      158.67     43.50 o 
   1   8  17      167.49      193.90     24.02 o 
   2   8  17        0.56       17.69     11.85 o 
   3   8  17      290.42      297.77     71.78 o 
   4   8  17      298.34      203.56     36.66 o 
   5   8  17      240.64      199.67     53.48 o 
   1   9  17      215.74      173.22     24.32 o 
   2   9  17        2.58       11.50      8.66 o 
   3   9  17      150.24      175.07     31.65 o 
   0   0  18      196.39      193.90     35.26 o 
   1   0  18      126.15      145.10     28.60 o 
   2   0  18      101.91      113.20     32.46 o 
   3   0  18      811.92     1069.75     97.87 o 
   4   0  18     1249.98     1306.94    145.13 o 
   5   0  18     1673.02     2054.02    280.14 o 
   6   0  18     3520.07     3910.81    259.80 o 
   7   0  18        4.62       42.52     11.11 o 
   8   0  18      298.60      229.44    166.32 o 
   9   0  18      171.00      163.19    155.46 o 
   1   1  18      127.68       71.87     17.35 o 
   2   1  18      213.27      214.35     19.36 o 
   3   1  18       41.83       42.57      7.70 o 
   4   1  18      298.89      278.37     54.46 o 
   5   1  18       20.72       32.23     64.05 o 
   6   1  18     1299.63     1390.70    102.77 o 
   7   1  18        4.65       13.27     32.97 o 
   8   1  18       34.28       26.79     65.43 o 
   9   1  18      282.00      246.17     55.08 o 
   0   2  18       26.85       35.12     13.24 o 
   1   2  18      110.50      102.47     25.56 o 
   2   2  18      491.80      530.19     79.06 o 
   3   2  18        4.45       11.88      8.37 o 
   4   2  18     1426.34     1509.58    134.95 o 
   5   2  18        0.31        4.60     17.28 o 
   6   2  18      651.20      682.98     64.77 o 
   7   2  18        4.15       -1.45     15.46 o 
   8   2  18      782.34      913.18     59.38 o 
   1   3  18       42.62       51.68     12.07 o 
   2   3  18      137.88      114.65     17.52 o 
   3   3  18      799.96      898.78     80.60 o 
   4   3  18      516.80      480.11     83.62 o 
   5   3  18       59.26       70.63     13.22 o 
   6   3  18       19.16        9.78      9.87 o 
   7   3  18       40.73       36.55     41.27 o 
   8   3  18      225.15      203.44     89.05 o 
   0   4  18      319.32      253.32     36.52 o 
   1   4  18       79.48       55.58     20.43 o 
   2   4  18      177.87      150.56     17.07 o 
   3   4  18      158.00      163.56     26.33 o 
   4   4  18      550.84      482.40     52.72 o 
   5   4  18      131.97      142.46     64.95 o 
   6   4  18        8.92       53.45     75.04 o 
   7   4  18       60.29       42.71     31.94 o 
   1   5  18        3.22        3.37     32.79 o 
   2   5  18       87.30       84.28     19.70 o 
   3   5  18      442.21      519.56     68.61 o 
   4   5  18      452.79      445.93     61.23 o 
   5   5  18       80.08       70.75     48.77 o 
   6   5  18      803.83      834.90     54.13 o 
   7   5  18        1.80       -0.99     29.41 o 
   0   6  18        0.44       16.56     24.70 o 
   1   6  18       38.15       40.11     10.38 o 
   2   6  18      832.27      791.42     52.07 o 
   3   6  18        7.90       17.30     21.11 o 
   4   6  18      503.54      457.59     97.15 o 
   5   6  18       49.62       36.93     84.11 o 
   6   6  18      539.80      556.44    167.63 o 
   1   7  18       20.30       20.32      8.11 o 
   2   7  18      266.94      222.19     32.44 o 
   3   7  18      166.55      144.92     18.34 o 
   4   7  18       70.17       83.50     46.35 o 
   0   8  18       13.01       47.78     30.31 o 
   1   8  18       12.75       22.45     31.71 o 
   2   8  18       86.25       78.98     11.88 o 
   1   1  19      199.39      212.67     21.86 o 
   2   1  19       59.23       50.94      7.68 o 
   3   1  19       36.81       42.17      8.32 o 
   4   1  19      540.35      597.63     79.33 o 
   5   1  19        1.03       17.68      7.16 o 
   6   1  19       11.93       25.06     10.48 o 
   7   1  19      865.90     1053.55     98.63 o 
   0   2  19      133.32      123.64     23.62 o 
   1   2  19        1.28        8.44      6.89 o 
   2   2  19       98.19      111.05     13.03 o 
   3   2  19      219.02      172.46     17.27 o 
   4   2  19      534.49      700.43     65.89 o 
   5   2  19       28.07       47.07      7.21 o 
   6   2  19      157.65      152.14     19.48 o 
   7   2  19       33.31       21.43     57.80 o 
   1   3  19      113.76      102.98     17.10 o 
   2   3  19      664.81      759.04     47.44 o 
   3   3  19        3.00       14.39      7.70 o 
   4   3  19        1.37       14.21      9.58 o 
   5   3  19       68.16       48.75     59.05 o 
   6   3  19      597.64      782.47     69.83 o 
   0   4  19      160.59      138.05     20.11 o 
   1   4  19      642.10      855.00     48.84 o 
   2   4  19      538.26      635.25     73.77 o 
   3   4  19       80.79       95.87     12.18 o 
   4   4  19        6.61       15.68     42.96 o 
   5   4  19      430.36      448.17    109.86 o 
   1   5  19      383.88      380.67     99.42 o 
   2   5  19      105.38       90.50     40.28 o 
   3   5  19        0.01       22.45     19.94 o 
   4   5  19      199.38      190.78     24.68 o 
   0   6  19     1119.64     1062.97     99.59 o 
   1   6  19       45.56       38.30      8.77 o 
   2   6  19       44.09       41.87     14.63 o 
   3   6  19       22.82       14.88     44.34 o 
   0   0  20      706.19      855.01    108.66 o 
   1   0  20      279.03      336.60    117.52 o 
   2   0  20       12.00       25.54     11.30 o 
   3   0  20     1913.54     2269.04    279.00 o 
   4   0  20       42.30       18.39     18.64 o 
   5   0  20      166.97      216.69     55.42 o 
   1   1  20      748.89      758.29     43.61 o 
   2   1  20      163.63      129.16     14.90 o 
   3   1  20      114.58       87.17     15.46 o 
   4   1  20      161.48      165.27     24.40 o 
   0   2  20       47.58       65.56     19.34 o 
   1   2  20       22.12       25.97      6.81 o 
   2   2  20        3.23       10.80      6.57 o 
   3   2  20     1030.35     1190.56     80.06 o 
   4   2  20      241.47      150.68     44.45 o 
   1   3  20       22.97       31.26      8.12 o 
   2   3  20      175.93      157.92     19.62 o 
   3   3  20       11.99       22.32      7.54 o 
   0   4  20       13.75       10.84      9.26 o 
   1   4  20       96.61       89.53     13.84 o 
   2   4  20      180.33      151.95     18.82 o 
                                                 
